# Supplementary material for: Pan-cancer analysis revealed H3K4me1 at bivalent promoters premarks DNA hypermethylation during tumor development and identified the regulatory role of DNA methylation in relation to histone modifications
Source: BMC Genomics. 2023 May 4;24:235. doi: 10.1186/s12864-023-09341-1 (PMC10157937; doi:10.1186/s12864-023-09341-1)
Supplement: Supplementary file 13 — Additional file 13: Supplementary Table S1. Summary of 5 gene groups in different cancer types. [file 12864_2023_9341_MOESM13_ESM.xls]

## Sheet: Sheet 1
Supplementary Table S1. Summary of 5 gene groups in different cancer types.
CGI Chr	CGI Start	CGI End	CGI Width	CGI Name	Gene Ensembl ID	Gene Symbol	Bivalent/non-bivalent	PMD/HMD	Cluster Index of 10 Cancer Types
									COAD	LIHC	BLCA	BRCA	STAD	UCEC	READ	LUSC	LUAD	GBM
chr1	111148984	111150186	1203	CpG:_109	ENSG00000177301	KCNA2	bivalent	other	3	1	5	5	3	5	2	1	5	5
chr1	1309141	1311039	1899	CpG:_167	ENSG00000175756	AURKAIP1	non-bivalent	HMD	5	5	5	1	4	5	5	5	5	5
chr1	10092533	10093404	872	CpG:_72	ENSG00000130939	UBE4B	non-bivalent	HMD	5	5	5	5	5	5	5	5	5	5
chr1	25558564	25559178	615	CpG:_45	ENSG00000117614	SYF2	non-bivalent	HMD	5	5	5	5	5	5	5	5	5	5
chr1	67895136	67896826	1691	CpG:_139	ENSG00000142864	SERBP1	non-bivalent	HMD	5	5	5	5	5	5	5	5	5	5
chr1	78511578	78512161	584	CpG:_66	ENSG00000137960	GIPC2	bivalent	other	5	5	5	1	4	5	5	3	5	5
chr1	109968649	109969570	922	CpG:_68	ENSG00000143106	PSMA5	non-bivalent	HMD	5	5	5	5	5	5	5	5	5	5
chr1	115212240	115212985	746	CpG:_73	ENSG00000175984	DENND2C	non-bivalent	other	5	5	5	5	5	5	5	5	5	3
chr1	116915292	116916813	1522	CpG:_135	ENSG00000163399	ATP1A1	non-bivalent	HMD	5	5	5	5	5	5	5	5	5	5
chr1	145096394	145096784	391	CpG:_32	ENSG00000223380	SEC22B	non-bivalent	other	5	5	5	5	5	5	5	5	5	5
chr1	150601711	150602201	491	CpG:_35	ENSG00000143420	ENSA	non-bivalent	HMD	5	5	5	5	5	5	5	5	5	5
chr1	228194097	228196512	2416	CpG:_196	ENSG00000154342	WNT3A	bivalent	other	2	1	5	5	3	5	1	2	5	2
chr1	231473013	231474382	1370	CpG:_116	ENSG00000116903	EXOC8	non-bivalent	HMD	5	5	5	5	5	5	5	5	5	5
chr1	235667090	235668619	1530	CpG:_162	ENSG00000162885	B3GALNT2	non-bivalent	HMD	5	5	5	5	5	5	5	5	5	5
chr1	240254960	240257063	2104	CpG:_194	ENSG00000155816	FMN2	bivalent	PMD	1	5	3	5	3	2	2	3	2	5
chr1	28736	29810	1075	CpG:_116	ENSG00000227232	WASH7P	non-bivalent	other	5	5	5	5	5	5	5	5	5	5
chr1	713985	714547	563	CpG:_60	ENSG00000228327	RP11-206L10.2	non-bivalent	HMD	5	5	5	5	5	5	5	5	5	5
chr1	762417	763445	1029	CpG:_115	ENSG00000225880	LINC00115	non-bivalent	HMD	5	5	5	5	5	5	5	5	5	5
chr1	805199	805628	430	CpG:_50	ENSG00000230368	FAM41C	non-bivalent	other	5	5	5	2	5	5	5	5	5	1
chr1	839695	840619	925	CpG:_83	ENSG00000272438	RP11-54O7.16	non-bivalent	other	5	5	5	1	5	5	5	5	5	5
chr1	858971	861632	2662	CpG:_257	ENSG00000187634	SAMD11	bivalent	other	5	5	5	2	5	5	5	5	5	5
chr1	875731	878363	2633	CpG:_246	ENSG00000187634	SAMD11	bivalent	other	5	5	5	5	5	5	5	5	5	5
chr1	894314	902654	8341	CpG:_615	ENSG00000188976	NOC2L	bivalent	other	5	5	5	5	5	5	5	5	5	5
chr1	933388	937410	4023	CpG:_413	ENSG00000272512	RP11-54O7.17	bivalent	other	1	1	5	5	5	5	5	5	1	5
chr1	948671	948894	224	CpG:_19	ENSG00000187608	ISG15	non-bivalent	other	5	5	5	5	5	5	5	5	5	5
chr1	954769	956343	1575	CpG:_148	ENSG00000188157	AGRN	non-bivalent	other	5	5	5	5	5	5	5	5	5	5
chr1	967967	970238	2272	CpG:_185	ENSG00000188157	AGRN	non-bivalent	other	1	3	3	1	2	2	2	2	3	5
chr1	990275	990694	420	CpG:_29	ENSG00000242590	RP11-54O7.14	non-bivalent	other	5	5	5	5	1	5	5	1	5	5
chr1	994437	995303	867	CpG:_98	ENSG00000217801	RP11-465B22.3	bivalent	other	5	5	5	5	5	5	5	5	5	5
chr1	999679	999911	233	CpG:_20	ENSG00000217801	RP11-465B22.3	non-bivalent	other	5	5	5	5	5	5	5	5	5	5
chr1	1027510	1027730	221	CpG:_18	ENSG00000131591	C1orf159	non-bivalent	HMD	5	5	4	5	1	5	4	2	1	5
chr1	1051179	1052445	1267	CpG:_151	ENSG00000131591	C1orf159	non-bivalent	HMD	5	5	5	5	5	5	5	5	5	5
chr1	1072370	1072847	478	CpG:_52	ENSG00000223823	RP11-465B22.5	non-bivalent	HMD	5	3	5	5	5	5	5	5	5	5
chr1	1115575	1116006	432	CpG:_32	ENSG00000162571	TTLL10	non-bivalent	HMD	5	4	4	3	1	2	5	5	2	5
chr1	1141671	1142150	480	CpG:_55	ENSG00000186891	TNFRSF18	non-bivalent	HMD	1	5	5	5	5	5	5	5	5	2
chr1	1149056	1149524	469	CpG:_38	ENSG00000186827	TNFRSF4	non-bivalent	HMD	2	5	4	4	2	5	4	2	5	4
chr1	1167002	1168985	1984	CpG:_240	ENSG00000078808	SDF4	non-bivalent	HMD	5	5	5	5	5	5	5	5	2	5
chr1	1181757	1182470	714	CpG:_81	ENSG00000184163	FAM132A	non-bivalent	HMD	3	3	5	2	3	5	1	1	3	5
chr1	1208516	1209942	1427	CpG:_155	ENSG00000160087	UBE2J2	non-bivalent	other	5	5	5	2	5	5	5	5	5	5
chr1	1242401	1245185	2785	CpG:_281	ENSG00000131584	ACAP3	non-bivalent	other	5	5	5	5	5	5	5	5	5	5
chr1	1247919	1248493	575	CpG:_41	ENSG00000127054	CPSF3L	non-bivalent	other	5	5	5	5	1	5	5	1	1	5
chr1	1259644	1260635	992	CpG:_114	ENSG00000127054	CPSF3L	non-bivalent	other	5	5	5	5	5	5	5	5	5	5
chr1	1283934	1285345	1412	CpG:_160	ENSG00000107404	DVL1	non-bivalent	other	5	5	5	5	5	5	5	5	5	5
chr1	1289708	1291126	1419	CpG:_152	ENSG00000162576	MXRA8	bivalent	other	4	1	4	5	5	5	5	5	3	3
chr1	1334072	1335602	1531	CpG:_154	ENSG00000221978	CCNL2	non-bivalent	HMD	5	5	5	5	5	5	5	5	5	5
chr1	1342005	1342952	948	CpG:_98	ENSG00000242485	MRPL20	non-bivalent	HMD	5	5	5	5	5	5	5	5	5	5
chr1	1355160	1356000	841	CpG:_108	ENSG00000235098	ANKRD65	non-bivalent	HMD	5	5	5	1	5	1	5	5	5	5
chr1	1370768	1371449	682	CpG:_83	ENSG00000179403	VWA1	non-bivalent	HMD	5	1	5	5	5	5	5	5	5	2
chr1	1406845	1407821	977	CpG:_119	ENSG00000160072	ATAD3B	non-bivalent	HMD	5	5	5	5	5	5	5	5	5	5
chr1	1414035	1414532	498	CpG:_40	ENSG00000160072	ATAD3B	non-bivalent	HMD	5	5	5	2	5	5	5	4	5	4
chr1	1446879	1448205	1327	CpG:_151	ENSG00000197785	ATAD3A	non-bivalent	HMD	5	5	5	5	5	5	5	5	5	5
chr1	1452702	1453199	498	CpG:_40	ENSG00000197785	ATAD3A	non-bivalent	HMD	4	5	5	3	5	4	5	2	5	4
chr1	1509483	1510747	1265	CpG:_159	ENSG00000160075	SSU72	non-bivalent	other	5	5	5	5	5	5	5	5	5	5
chr1	1534332	1536136	1805	CpG:_160	ENSG00000228594	C1orf233	bivalent	other	1	3	5	1	5	5	5	5	5	2
chr1	1550454	1552015	1562	CpG:_180	ENSG00000272106	RP11-345P4.9	non-bivalent	other	5	5	5	5	5	5	5	5	5	5
chr1	1558588	1559359	772	CpG:_73	ENSG00000197530	MIB2	non-bivalent	other	5	5	5	2	4	5	2	5	4	5
chr1	1560781	1561055	275	CpG:_27	ENSG00000197530	MIB2	non-bivalent	other	5	5	1	1	1	1	5	2	5	4
chr1	1562050	1562398	349	CpG:_30	ENSG00000197530	MIB2	non-bivalent	other	5	5	4	3	2	4	5	4	5	5
chr1	1563675	1564032	358	CpG:_33	ENSG00000197530	MIB2	non-bivalent	other	5	5	5	5	1	4	4	4	5	5
chr1	1564422	1570006	5585	CpG:_470	ENSG00000197530	MIB2	bivalent	other	2	5	1	5	2	5	1	1	1	5
chr1	1590074	1590942	869	CpG:_83	ENSG00000248333	CDK11B	non-bivalent	other	5	5	5	5	5	5	5	5	5	5
chr1	1623611	1625067	1457	CpG:_149	ENSG00000189339	SLC35E2B	non-bivalent	HMD	5	5	5	5	5	5	5	5	5	5
chr1	1631087	1633226	2140	CpG:_173	ENSG00000215914	MMP23A	non-bivalent	HMD	5	5	5	2	2	5	5	5	4	5
chr1	1655396	1656231	836	CpG:_84	ENSG00000008128	CDK11A	non-bivalent	HMD	5	5	5	5	5	5	5	5	5	5
chr1	1676886	1678333	1448	CpG:_146	ENSG00000215790	SLC35E2	non-bivalent	HMD	5	5	5	5	5	5	5	5	5	5
chr1	1685374	1685971	598	CpG:_48	ENSG00000008130	NADK	non-bivalent	HMD	5	5	4	2	4	5	2	5	5	4
chr1	1709395	1710582	1188	CpG:_126	ENSG00000008130	NADK	non-bivalent	HMD	5	5	5	5	5	5	5	5	5	5
chr1	1821406	1823272	1867	CpG:_187	ENSG00000078369	GNB1	non-bivalent	other	5	5	5	5	5	5	5	5	5	5
chr1	1850099	1851391	1293	CpG:_120	ENSG00000178821	TMEM52	non-bivalent	other	5	5	5	1	5	5	5	5	5	5
chr1	1859247	1859523	277	CpG:_22	ENSG00000142609	C1orf222	non-bivalent	other	2	4	4	2	4	4	4	5	2	5
chr1	1935167	1935452	286	CpG:_32	ENSG00000142609	C1orf222	non-bivalent	other	5	3	5	3	5	5	5	3	5	5
chr1	1950412	1951479	1068	CpG:_117	ENSG00000187730	GABRD	bivalent	other	1	1	5	2	2	5	2	5	5	5
chr1	1981252	1983212	1961	CpG:_195	ENSG00000226969	RP11-547D24.3	non-bivalent	other	2	2	5	5	4	5	5	5	5	1
chr1	2005180	2005565	386	CpG:_36	ENSG00000067606	PRKCZ	non-bivalent	HMD	5	4	1	5	2	2	1	5	1	5
chr1	2066368	2066666	299	CpG:_22	ENSG00000067606	PRKCZ	non-bivalent	HMD	5	4	5	5	4	2	4	2	5	5
chr1	2121018	2121818	801	CpG:_55	ENSG00000269554	AL590822.2	non-bivalent	HMD	4	5	5	5	5	5	5	5	5	5
chr1	2126049	2126642	594	CpG:_46	ENSG00000162585	C1orf86	non-bivalent	HMD	5	5	5	5	5	5	5	5	5	5
chr1	2158213	2161173	2961	CpG:_238	ENSG00000157933	SKI	non-bivalent	HMD	5	5	5	5	5	5	5	5	5	5
chr1	2258098	2258423	326	CpG:_23	ENSG00000272161	RP4-713A8.1	non-bivalent	HMD	5	5	5	1	1	5	4	5	1	4
chr1	2316354	2316749	396	CpG:_37	ENSG00000116151	MORN1	non-bivalent	HMD	5	5	4	1	2	4	1	5	2	4
chr1	2322482	2323764	1283	CpG:_146	ENSG00000116151	MORN1	non-bivalent	HMD	5	5	5	5	5	5	5	5	5	5
chr1	2343386	2344717	1332	CpG:_133	ENSG00000157911	PEX10	non-bivalent	HMD	5	5	5	5	5	5	5	5	5	5
chr1	2398826	2399055	230	CpG:_27	ENSG00000149527	PLCH2	non-bivalent	HMD	2	2	5	5	5	5	5	5	5	5
chr1	2411126	2411404	279	CpG:_24	ENSG00000149527	PLCH2	non-bivalent	other	5	5	5	5	2	5	2	2	1	5
chr1	2445356	2445648	293	CpG:_24	ENSG00000157881	PANK4	non-bivalent	other	5	5	5	2	2	5	4	5	3	5
chr1	2457242	2458259	1018	CpG:_100	ENSG00000157881	PANK4	non-bivalent	other	5	5	5	5	5	5	5	5	5	5
chr1	2460761	2462010	1250	CpG:_105	ENSG00000197921	HES5	bivalent	other	5	5	5	5	5	5	5	1	5	5
chr1	2477564	2478363	800	CpG:_65	ENSG00000272449	RP3-395M20.12	non-bivalent	other	5	5	5	5	5	5	5	2	5	5
chr1	2517398	2518892	1495	CpG:_133	ENSG00000157870	FAM213B	non-bivalent	other	5	5	5	5	5	5	5	5	5	5
chr1	2559893	2561055	1163	CpG:_96	ENSG00000142606	MMEL1	non-bivalent	other	3	1	5	5	5	2	2	5	5	5
chr1	2706026	2706961	936	CpG:_111	ENSG00000215912	TTC34	non-bivalent	other	5	3	3	5	2	3	3	3	5	3
chr1	2979276	2980758	1483	CpG:_126	ENSG00000177133	LINC00982	bivalent	PMD	3	2	2	1	4	1	2	1	4	3
chr1	2983926	2987962	4037	CpG:_406	ENSG00000177133	LINC00982	bivalent	PMD	1	3	1	5	5	1	1	1	5	1
chr1	3370906	3371683	778	CpG:_82	ENSG00000130762	ARHGEF16	non-bivalent	PMD	5	5	5	5	5	5	5	5	5	5
chr1	3527620	3528078	459	CpG:_59	ENSG00000162591	MEGF6	bivalent	other	5	3	5	5	5	5	5	5	5	5
chr1	3540768	3542241	1474	CpG:_120	ENSG00000238260	RP11-46F15.2	non-bivalent	other	5	5	5	5	5	5	5	5	5	5
chr1	3566446	3569636	3191	CpG:_284	ENSG00000116213	WRAP73	bivalent	other	1	1	1	5	1	1	1	1	5	5
chr1	3607097	3607553	457	CpG:_40	ENSG00000078900	TP73	non-bivalent	other	5	5	4	2	5	5	4	4	5	4
chr1	3662964	3664085	1122	CpG:_101	ENSG00000227372	TP73-AS1	non-bivalent	other	5	1	1	1	1	1	2	1	5	5
chr1	3688554	3689684	1131	CpG:_92	ENSG00000235169	SMIM1	non-bivalent	other	5	5	5	1	5	5	5	5	5	5
chr1	3712399	3713234	836	CpG:_92	ENSG00000130764	LRRC47	non-bivalent	HMD	5	5	5	5	5	5	5	5	5	5
chr1	3773188	3774465	1278	CpG:_110	ENSG00000116198	CEP104	non-bivalent	HMD	5	5	5	5	5	5	5	5	5	5
chr1	3816357	3818084	1728	CpG:_134	ENSG00000198912	C1orf174	non-bivalent	other	5	5	5	5	5	5	5	5	5	5
chr1	4713990	4716555	2566	CpG:_232	ENSG00000196581	AJAP1	bivalent	PMD	1	3	1	1	3	3	3	1	5	5
chr1	6051596	6052955	1360	CpG:_162	ENSG00000131697	NPHP4	non-bivalent	HMD	5	2	5	5	5	5	5	5	5	5
chr1	6086245	6086494	250	CpG:_20	ENSG00000069424	KCNAB2	non-bivalent	HMD	5	5	5	4	5	4	5	2	5	1
chr1	6239238	6240814	1577	CpG:_180	ENSG00000116254	CHD5	bivalent	HMD	1	3	5	5	2	5	5	5	5	5
chr1	6259179	6259883	705	CpG:_66	ENSG00000116251	RPL22	non-bivalent	HMD	5	5	5	5	5	5	5	5	5	5
chr1	6265826	6266778	953	CpG:_96	ENSG00000226944	RP1-120G22.11	bivalent	HMD	5	5	5	2	5	5	5	3	5	5
chr1	6268821	6269588	768	CpG:_88	ENSG00000116251	RPL22	bivalent	HMD	3	2	3	5	1	3	1	3	1	1
chr1	6295529	6296261	733	CpG:_74	ENSG00000116237	ICMT	non-bivalent	HMD	5	5	5	5	5	5	5	5	5	5
chr1	6452815	6454185	1371	CpG:_148	ENSG00000097021	ACOT7	non-bivalent	HMD	5	5	5	5	5	5	5	5	5	5
chr1	6479058	6480938	1881	CpG:_180	ENSG00000069812	HES2	bivalent	HMD	5	3	5	5	5	5	5	2	5	1
chr1	6484504	6485327	824	CpG:_87	ENSG00000069812	HES2	bivalent	HMD	2	2	5	5	5	5	5	5	5	2
chr1	6500169	6501130	962	CpG:_87	ENSG00000187017	ESPN	bivalent	HMD	5	2	5	5	5	5	5	5	5	2
chr1	6507208	6509186	1979	CpG:_156	ENSG00000187017	ESPN	bivalent	HMD	1	5	5	3	5	1	5	3	5	5
chr1	6511690	6512110	421	CpG:_32	ENSG00000187017	ESPN	non-bivalent	HMD	5	2	4	5	4	5	5	2	5	4
chr1	6525997	6526228	232	CpG:_24	ENSG00000215788	TNFRSF25	non-bivalent	HMD	5	2	3	1	2	2	5	3	2	5
chr1	6530537	6531814	1278	CpG:_104	ENSG00000171680	PLEKHG5	non-bivalent	HMD	5	2	4	5	4	4	4	4	4	5
chr1	6545144	6545559	416	CpG:_44	ENSG00000171680	PLEKHG5	non-bivalent	HMD	5	5	5	1	5	5	5	3	5	5
chr1	6550084	6551115	1032	CpG:_84	ENSG00000171680	PLEKHG5	non-bivalent	HMD	5	5	5	5	5	5	5	5	5	5
chr1	6614137	6614835	699	CpG:_68	ENSG00000162408	NOL9	non-bivalent	HMD	5	5	5	5	5	5	5	5	5	5
chr1	6639428	6640361	934	CpG:_80	ENSG00000204859	ZBTB48	non-bivalent	HMD	5	5	5	1	5	5	5	5	5	1
chr1	6661777	6663844	2068	CpG:_224	ENSG00000162413	KLHL21	non-bivalent	HMD	5	5	5	5	5	5	5	2	5	5
chr1	6672787	6675741	2955	CpG:_273	ENSG00000162413	KLHL21	non-bivalent	HMD	5	5	5	5	5	5	5	5	5	5
chr1	6685072	6685691	620	CpG:_67	ENSG00000041988	THAP3	non-bivalent	HMD	5	5	5	5	5	5	5	5	5	5
chr1	6761296	6762131	836	CpG:_96	ENSG00000007923	DNAJC11	non-bivalent	HMD	5	5	5	5	5	5	5	5	5	5
chr1	6844314	6846366	2053	CpG:_191	ENSG00000237436	RP11-312B8.1	non-bivalent	HMD	5	5	5	5	5	5	5	5	5	5
chr1	7843916	7845104	1189	CpG:_110	ENSG00000049246	PER3	non-bivalent	HMD	5	5	5	5	4	5	5	2	5	2
chr1	7887199	7887476	278	CpG:_25	ENSG00000236266	RP3-467L1.4	non-bivalent	HMD	4	2	1	5	5	5	5	5	2	4
chr1	8002409	8002699	291	CpG:_31	ENSG00000270330	RP5-892F13.2	non-bivalent	HMD	3	1	5	5	5	5	1	3	5	2
chr1	8013994	8014651	658	CpG:_62	ENSG00000116288	PARK7	non-bivalent	HMD	5	5	2	5	5	2	1	5	5	5
chr1	8021302	8022226	925	CpG:_91	ENSG00000116288	PARK7	non-bivalent	HMD	5	5	5	5	5	5	5	5	5	5
chr1	8085555	8086854	1300	CpG:_157	ENSG00000116285	ERRFI1	non-bivalent	HMD	5	5	5	5	4	5	5	5	5	5
chr1	8377785	8378447	663	CpG:_67	ENSG00000162426	SLC45A1	bivalent	HMD	1	2	5	1	2	5	5	5	1	5
chr1	8384388	8384719	332	CpG:_24	ENSG00000162426	SLC45A1	non-bivalent	HMD	5	4	4	5	2	5	4	2	5	4
chr1	8390203	8390800	598	CpG:_46	ENSG00000162426	SLC45A1	non-bivalent	HMD	5	5	5	5	5	5	5	2	2	5
chr1	8483390	8484339	950	CpG:_80	ENSG00000142599	RERE	non-bivalent	HMD	5	5	5	5	5	5	5	5	5	5
chr1	8763006	8763549	544	CpG:_64	ENSG00000142599	RERE	non-bivalent	HMD	5	5	5	5	5	5	5	5	5	5
chr1	8877599	8878092	494	CpG:_62	ENSG00000142599	RERE	non-bivalent	HMD	5	5	5	5	5	5	5	5	5	5
chr1	8938099	8939409	1311	CpG:_140	ENSG00000074800	ENO1	non-bivalent	HMD	5	5	5	5	5	5	5	5	5	5
chr1	9099281	9100513	1233	CpG:_105	ENSG00000142583	SLC2A5	non-bivalent	HMD	5	5	5	2	5	4	5	2	2	5
chr1	9131603	9131909	307	CpG:_32	ENSG00000142583	SLC2A5	non-bivalent	HMD	4	4	4	2	5	2	4	2	4	5
chr1	9188504	9189743	1240	CpG:_112	ENSG00000180758	GPR157	bivalent	HMD	5	5	5	5	5	5	5	5	5	1
chr1	9242168	9243827	1660	CpG:_157	ENSG00000234546	RP3-510D11.2	bivalent	HMD	5	5	5	5	4	5	2	2	2	5
chr1	9294402	9295118	717	CpG:_79	ENSG00000049239	H6PD	non-bivalent	HMD	5	5	5	5	5	5	5	5	5	5
chr1	9599351	9600444	1094	CpG:_144	ENSG00000171612	SLC25A33	non-bivalent	HMD	5	5	5	5	5	5	5	5	5	5
chr1	9648587	9649517	931	CpG:_97	ENSG00000188807	TMEM201	non-bivalent	HMD	5	5	5	5	5	5	5	5	5	5
chr1	9711781	9713001	1221	CpG:_129	ENSG00000171608	PIK3CD	bivalent	other	2	1	5	5	3	5	3	5	5	2
chr1	9775709	9775997	289	CpG:_26	ENSG00000171608	PIK3CD	non-bivalent	other	5	4	4	4	4	5	4	5	2	4
chr1	9883012	9884667	1656	CpG:_159	ENSG00000171603	CLSTN1	bivalent	HMD	5	5	5	5	5	5	5	5	5	5
chr1	10003166	10003585	420	CpG:_39	ENSG00000162441	LZIC	non-bivalent	HMD	5	5	5	5	5	5	5	5	5	5
chr1	10057122	10058108	987	CpG:_92	ENSG00000162444	RBP7	bivalent	HMD	5	3	5	5	5	5	5	3	5	1
chr1	10270016	10271306	1291	CpG:_160	LRG_252	LRG_252	non-bivalent	HMD	5	5	5	5	5	5	5	5	5	5
chr1	10458549	10459997	1449	CpG:_147	ENSG00000142657	PGD	non-bivalent	HMD	5	5	5	5	5	5	5	5	5	5
chr1	10490201	10491072	872	CpG:_83	ENSG00000271989	RP4-736L20.3	non-bivalent	HMD	5	5	5	5	5	5	5	5	5	5
chr1	10532178	10532800	623	CpG:_59	ENSG00000160049	DFFA	non-bivalent	HMD	5	5	5	5	5	5	5	5	5	5
chr1	10534919	10535172	254	CpG:_22	ENSG00000142655	PEX14	non-bivalent	HMD	5	5	5	5	5	5	5	5	5	5
chr1	10698300	10698910	611	CpG:_48	ENSG00000130940	CASZ1	non-bivalent	HMD	4	2	2	2	4	2	2	3	3	2
chr1	10753774	10754176	403	CpG:_42	ENSG00000130940	CASZ1	non-bivalent	HMD	5	5	5	5	5	5	5	5	5	5
chr1	10853895	10856964	3070	CpG:_247	ENSG00000130940	CASZ1	bivalent	HMD	5	5	5	5	5	5	5	5	5	5
chr1	11072320	11073245	926	CpG:_93	ENSG00000120948	TARDBP	non-bivalent	HMD	5	5	5	5	5	5	5	5	5	5
chr1	11119031	11120634	1604	CpG:_123	ENSG00000116649	SRM	non-bivalent	HMD	5	5	5	5	5	5	5	5	1	5
chr1	11159388	11160136	749	CpG:_77	ENSG00000171824	EXOSC10	non-bivalent	HMD	5	5	5	5	5	5	5	5	5	5
chr1	11322259	11323036	778	CpG:_60	ENSG00000198793	MTOR	non-bivalent	HMD	5	5	5	5	5	5	5	5	5	5
chr1	11333260	11333547	288	CpG:_29	ENSG00000120942	UBIAD1	non-bivalent	HMD	5	5	5	5	5	5	5	5	5	5
chr1	11538670	11540342	1673	CpG:_172	ENSG00000204624	PTCHD2	bivalent	PMD	2	2	5	5	5	5	2	5	5	5
chr1	11710460	11710788	329	CpG:_35	ENSG00000116661	FBXO2	non-bivalent	HMD	5	5	5	2	2	5	5	3	3	5
chr1	11714218	11715304	1087	CpG:_100	ENSG00000116661	FBXO2	bivalent	HMD	5	5	5	5	5	5	5	1	5	5
chr1	11724114	11724885	772	CpG:_84	ENSG00000116663	FBXO6	non-bivalent	HMD	5	5	5	5	5	5	5	5	5	5
chr1	11740829	11741717	889	CpG:_95	ENSG00000116670	MAD2L2	non-bivalent	HMD	5	5	5	5	5	5	5	5	5	5
chr1	11750702	11752651	1950	CpG:_169	ENSG00000116670	MAD2L2	non-bivalent	HMD	2	2	5	2	2	5	2	2	5	5
chr1	11795976	11796263	288	CpG:_27	ENSG00000177674	AGTRAP	non-bivalent	HMD	5	5	5	5	5	5	5	5	5	5
chr1	11865463	11866566	1104	CpG:_93	ENSG00000177000	MTHFR	non-bivalent	HMD	5	5	5	5	5	5	5	5	5	5
chr1	11985644	11986634	991	CpG:_84	ENSG00000116685	KIAA2013	non-bivalent	HMD	5	5	5	5	5	5	5	5	5	5
chr1	11994695	11994969	275	CpG:_35	ENSG00000083444	PLOD1	non-bivalent	HMD	5	5	5	5	5	5	5	5	5	5
chr1	12040114	12040793	680	CpG:_73	ENSG00000116688	MFN2	non-bivalent	HMD	5	5	5	5	5	5	5	5	5	5
chr1	12079252	12079903	652	CpG:_66	ENSG00000116691	MIIP	non-bivalent	HMD	5	5	5	5	5	5	5	5	5	5
chr1	12123489	12124148	660	CpG:_63	ENSG00000120949	TNFRSF8	bivalent	other	1	1	5	5	2	2	1	1	5	3
chr1	12226877	12227712	836	CpG:_90	ENSG00000028137	TNFRSF1B	bivalent	other	5	5	5	2	5	2	5	2	5	5
chr1	12251778	12251985	208	CpG:_21	ENSG00000028137	TNFRSF1B	non-bivalent	other	5	5	4	4	4	5	4	5	4	4
chr1	12289955	12290585	631	CpG:_56	ENSG00000048707	VPS13D	non-bivalent	other	5	5	5	5	5	5	5	5	5	5
chr1	12676984	12678642	1659	CpG:_133	ENSG00000162496	DHRS3	non-bivalent	other	5	5	5	5	4	5	5	5	5	2
chr1	13839506	13840613	1108	CpG:_89	ENSG00000162494	LRRC38	bivalent	PMD	1	5	1	5	1	1	3	1	5	5
chr1	13881411	13881612	202	CpG:_23	ENSG00000215909	RP4-597A16.3	non-bivalent	PMD	5	4	5	5	4	5	5	5	3	4
chr1	13910138	13910868	731	CpG:_59	ENSG00000162493	PDPN	non-bivalent	PMD	2	5	5	3	3	3	3	3	5	5
chr1	14026482	14027200	719	CpG:_84	ENSG00000116731	PRDM2	bivalent	HMD	5	3	5	5	1	5	5	5	5	1
chr1	14075268	14076458	1191	CpG:_109	ENSG00000116731	PRDM2	non-bivalent	HMD	5	5	5	5	5	5	5	5	5	5
chr1	14924611	14925993	1383	CpG:_119	ENSG00000189337	KAZN	bivalent	PMD	3	5	5	5	3	5	3	1	5	5
chr1	15250374	15251545	1172	CpG:_135	ENSG00000189337	KAZN	bivalent	HMD	2	2	5	5	5	5	5	5	5	5
chr1	15479220	15481471	2252	CpG:_197	ENSG00000171729	TMEM51	bivalent	HMD	2	2	5	2	4	5	5	5	5	5
chr1	15573621	15573953	333	CpG:_45	ENSG00000142621	FHAD1	non-bivalent	HMD	5	2	5	5	5	5	5	5	5	5
chr1	15736034	15737228	1195	CpG:_121	ENSG00000142634	EFHD2	bivalent	HMD	5	5	5	5	5	5	5	5	5	5
chr1	15850494	15850699	206	CpG:_23	ENSG00000132906	CASP9	non-bivalent	HMD	5	5	5	5	5	5	5	5	5	5
chr1	15851107	15851581	475	CpG:_51	ENSG00000132906	CASP9	non-bivalent	HMD	5	5	5	5	5	5	5	5	5	5
chr1	15853109	15853663	555	CpG:_53	ENSG00000116138	DNAJC16	non-bivalent	HMD	5	5	5	5	5	5	5	5	5	5
chr1	15911089	15911608	520	CpG:_54	ENSG00000116771	AGMAT	non-bivalent	HMD	5	5	5	5	5	5	5	3	5	5
chr1	15929824	15930289	466	CpG:_44	ENSG00000237301	RP4-680D5.2	non-bivalent	HMD	3	5	5	5	5	5	2	5	5	5
chr1	15943822	15944356	535	CpG:_57	ENSG00000197312	DDI2	non-bivalent	HMD	5	5	5	5	5	5	5	5	5	5
chr1	16085148	16085862	715	CpG:_76	ENSG00000162458	FBLIM1	non-bivalent	HMD	3	5	5	5	5	5	3	2	5	5
chr1	16161261	16162880	1620	CpG:_151	ENSG00000179743	RP11-169K16.9	non-bivalent	HMD	5	5	5	5	5	5	5	5	5	5
chr1	16173890	16175396	1507	CpG:_184	ENSG00000179743	RP11-169K16.9	non-bivalent	HMD	5	5	5	5	5	5	5	5	5	5
chr1	16270592	16271582	991	CpG:_82	ENSG00000116809	ZBTB17	non-bivalent	HMD	5	5	5	5	3	5	5	5	2	5
chr1	16301903	16302672	770	CpG:_72	ENSG00000116809	ZBTB17	non-bivalent	other	5	5	5	5	5	5	5	5	5	5
chr1	16481485	16482782	1298	CpG:_118	ENSG00000142627	EPHA2	non-bivalent	HMD	5	5	5	5	5	5	5	5	5	5
chr1	16532918	16534580	1663	CpG:_124	ENSG00000142632	ARHGEF19	non-bivalent	HMD	5	1	4	2	5	5	5	2	4	5
chr1	16543684	16544307	624	CpG:_44	ENSG00000237276	ANO7P1	bivalent	HMD	5	1	5	1	5	5	5	5	5	5
chr1	16563545	16563799	255	CpG:_37	ENSG00000132881	RSG1	non-bivalent	HMD	5	5	5	5	5	5	5	5	5	5
chr1	16678575	16679192	618	CpG:_64	ENSG00000037637	FBXO42	non-bivalent	HMD	5	5	5	5	5	5	5	5	5	5
chr1	16693622	16694270	649	CpG:_56	ENSG00000055070	SZRD1	non-bivalent	HMD	5	5	5	5	5	5	5	5	5	5
chr1	16766999	16767803	805	CpG:_70	ENSG00000157191	NECAP2	non-bivalent	HMD	5	5	5	5	5	5	5	5	5	5
chr1	16825139	16826377	1239	CpG:_129	ENSG00000080947	CROCCP3	non-bivalent	other	5	5	5	5	5	5	5	5	5	5
chr1	16860874	16862296	1423	CpG:_105	ENSG00000233421	U1	bivalent	other	1	2	2	1	5	3	2	3	2	2
chr1	16939457	16940454	998	CpG:_103	ENSG00000219481	NBPF1	bivalent	HMD	5	5	5	5	5	5	5	5	5	5
chr1	16970856	16971492	637	CpG:_64	ENSG00000215908	CROCCP2	non-bivalent	HMD	5	5	5	5	5	5	5	5	5	5
chr1	17018684	17020959	2276	CpG:_231	ENSG00000268869	ESPNP	bivalent	other	3	2	5	2	3	1	3	3	1	5
chr1	17066764	17067002	239	CpG:_19	ENSG00000058453	CROCC	non-bivalent	other	5	5	5	5	5	5	5	5	5	5
chr1	17198627	17200049	1423	CpG:_103	ENSG00000228549	U1	bivalent	HMD	2	1	1	1	2	3	1	3	1	1
chr1	17215422	17216094	673	CpG:_51	ENSG00000238142	RP11-108M9.4	non-bivalent	HMD	3	2	5	2	3	2	5	3	5	3
chr1	17306552	17307363	812	CpG:_72	ENSG00000117122	MFAP2	non-bivalent	HMD	1	1	5	5	5	5	5	5	5	5
chr1	17331886	17332093	208	CpG:_17	ENSG00000159363	ATP13A2	non-bivalent	HMD	5	5	5	5	5	5	5	5	1	5
chr1	17337830	17338590	761	CpG:_77	ENSG00000159363	ATP13A2	non-bivalent	HMD	5	5	5	5	5	5	5	5	5	5
chr1	17380457	17380722	266	CpG:_31	ENSG00000117118	SDHB	non-bivalent	HMD	5	5	5	5	5	5	5	5	5	5
chr1	17445652	17446088	437	CpG:_47	ENSG00000117115	PADI2	bivalent	other	5	1	5	5	1	5	5	5	5	5
chr1	17764073	17765811	1739	CpG:_139	ENSG00000179051	RCC2	non-bivalent	other	5	5	5	5	5	5	5	5	5	5
chr1	17865864	17866630	767	CpG:_83	ENSG00000074964	ARHGEF10L	non-bivalent	other	5	5	5	5	4	5	5	5	5	5
chr1	18434106	18434813	708	CpG:_83	ENSG00000117154	IGSF21	bivalent	PMD	3	2	3	5	3	3	2	2	5	5
chr1	18956896	18959829	2934	CpG:_205	ENSG00000009709	PAX7	bivalent	other	3	5	3	1	2	2	3	3	5	5
chr1	19209627	19209914	288	CpG:_21	ENSG00000265606	MIR4695	non-bivalent	HMD	4	5	5	5	2	5	5	2	5	4
chr1	19228829	19229634	806	CpG:_67	ENSG00000159423	ALDH4A1	non-bivalent	HMD	5	5	5	5	5	5	5	5	5	5
chr1	19281949	19283883	1935	CpG:_199	ENSG00000169991	IFFO2	non-bivalent	HMD	5	5	5	5	5	5	5	5	5	5
chr1	19536152	19537046	895	CpG:_83	ENSG00000127481	UBR4	non-bivalent	HMD	5	5	5	5	5	5	5	5	5	5
chr1	19577885	19578708	824	CpG:_82	ENSG00000127463	EMC1	non-bivalent	HMD	5	5	5	5	5	5	5	5	5	5
chr1	19600250	19600942	693	CpG:_72	ENSG00000211454	AKR7L	non-bivalent	HMD	2	5	1	3	4	2	5	3	3	3
chr1	19638208	19639309	1102	CpG:_129	ENSG00000053371	AKR7A2	non-bivalent	HMD	5	5	5	5	5	5	5	5	5	5
chr1	19811704	19812644	941	CpG:_96	ENSG00000077549	CAPZB	non-bivalent	other	5	5	5	5	5	5	5	5	5	5
chr1	19923342	19924002	661	CpG:_54	ENSG00000270136	MINOS1-NBL1	non-bivalent	other	5	5	5	5	5	5	5	5	5	5
chr1	19970256	19971923	1668	CpG:_153	ENSG00000158747	NBL1	bivalent	other	5	5	5	2	5	5	5	5	5	5
chr1	19991147	19992788	1642	CpG:_160	ENSG00000158748	HTR6	bivalent	other	2	2	5	5	5	5	2	2	5	5
chr1	20126030	20126780	751	CpG:_63	ENSG00000162542	TMCO4	bivalent	other	5	5	5	5	5	5	5	5	5	5
chr1	20208808	20209462	655	CpG:_89	ENSG00000169914	OTUD3	non-bivalent	HMD	5	5	5	5	5	5	5	5	5	5
chr1	20512361	20512797	437	CpG:_36	ENSG00000162543	UBXN10	bivalent	other	1	5	5	3	5	5	5	3	5	5
chr1	20569456	20569817	362	CpG:_34	ENSG00000228105	RP3-340N1.6	non-bivalent	other	4	5	5	2	5	2	5	5	5	2
chr1	20810463	20813511	3049	CpG:_245	ENSG00000162545	CAMK2N1	bivalent	other	1	5	5	1	5	5	5	1	5	5
chr1	20834417	20834883	467	CpG:_43	ENSG00000090432	MUL1	non-bivalent	other	5	5	5	5	5	5	5	5	5	5
chr1	20878895	20880592	1698	CpG:_188	ENSG00000183114	FAM43B	bivalent	other	3	3	5	5	1	5	3	3	5	5
chr1	20987517	20988238	722	CpG:_61	ENSG00000244038	DDOST	non-bivalent	other	5	5	5	5	5	5	5	5	5	5
chr1	21043833	21044771	939	CpG:_109	ENSG00000117245	KIF17	bivalent	HMD	5	1	5	5	1	5	5	5	5	1
chr1	21058007	21059366	1360	CpG:_115	ENSG00000189410	SH2D5	bivalent	HMD	1	1	5	1	2	5	5	1	5	5
chr1	21112709	21114121	1413	CpG:_156	ENSG00000127483	HP1BP3	non-bivalent	HMD	5	5	5	5	5	5	5	5	5	5
chr1	21503116	21503836	721	CpG:_77	ENSG00000075151	EIF4G3	non-bivalent	HMD	5	5	5	5	5	5	5	5	5	5
chr1	21616381	21617101	721	CpG:_68	ENSG00000117298	ECE1	non-bivalent	HMD	5	3	5	5	1	5	5	5	5	5
chr1	21671361	21672319	959	CpG:_111	ENSG00000117298	ECE1	bivalent	HMD	5	5	5	5	5	5	5	5	5	5
chr1	21754798	21755995	1198	CpG:_121	ENSG00000187952	HS6ST1P1	non-bivalent	other	1	5	1	1	5	5	5	1	3	5
chr1	21766273	21767224	952	CpG:_84	ENSG00000142794	NBPF3	non-bivalent	other	2	5	5	5	1	5	5	5	5	5
chr1	21786446	21786713	268	CpG:_23	ENSG00000176378	PFN1P10	non-bivalent	other	4	2	4	5	5	5	2	2	4	5
chr1	21835549	21836344	796	CpG:_77	ENSG00000162551	ALPL	non-bivalent	other	2	2	2	3	2	5	2	2	5	5
chr1	21948675	21949263	589	CpG:_49	ENSG00000076864	RAP1GAP	bivalent	HMD	5	5	5	5	4	5	5	5	5	5
chr1	21978102	21978764	663	CpG:_60	ENSG00000076864	RAP1GAP	bivalent	HMD	5	2	5	2	5	5	5	5	5	5
chr1	21995064	21995914	851	CpG:_74	ENSG00000076864	RAP1GAP	bivalent	HMD	1	5	5	1	5	1	5	1	5	5
chr1	22109130	22110261	1132	CpG:_112	ENSG00000090686	USP48	non-bivalent	other	5	5	5	5	5	5	5	5	5	5
chr1	22351918	22352194	277	CpG:_22	ENSG00000218510	LINC00339	non-bivalent	HMD	5	5	5	5	5	5	5	5	5	5
chr1	22379010	22380029	1020	CpG:_103	ENSG00000070831	CDC42	non-bivalent	HMD	5	5	5	5	5	5	5	5	5	5
chr1	22468913	22470252	1340	CpG:_122	ENSG00000162552	WNT4	bivalent	HMD	5	5	5	5	5	5	5	5	5	5
chr1	22778237	22778817	581	CpG:_62	ENSG00000184677	ZBTB40	non-bivalent	other	5	5	5	5	5	5	5	5	5	5
chr1	22889596	22890096	501	CpG:_71	ENSG00000070886	EPHA8	bivalent	HMD	1	1	5	1	5	5	2	5	5	1
chr1	23036824	23038362	1539	CpG:_113	ENSG00000133216	EPHB2	non-bivalent	HMD	5	5	5	1	5	5	5	5	5	5
chr1	23345815	23346677	863	CpG:_101	ENSG00000004487	KDM1A	non-bivalent	HMD	5	5	5	5	5	5	5	5	5	5
chr1	23504060	23504633	574	CpG:_54	ENSG00000169641	LUZP1	bivalent	other	2	5	5	5	2	5	5	5	5	5
chr1	23670246	23671363	1118	CpG:_130	ENSG00000125944	HNRNPR	non-bivalent	HMD	5	5	5	5	5	5	5	5	5	5
chr1	23694691	23696050	1360	CpG:_99	ENSG00000125945	ZNF436	bivalent	HMD	5	5	5	5	5	5	5	5	5	5
chr1	23750509	23751663	1155	CpG:_101	ENSG00000204219	TCEA3	bivalent	HMD	2	5	5	5	5	5	5	5	5	5
chr1	23763155	23763971	817	CpG:_56	ENSG00000088280	ASAP3	non-bivalent	HMD	5	5	2	5	4	5	5	5	1	2
chr1	23809978	23810693	716	CpG:_72	ENSG00000088280	ASAP3	non-bivalent	HMD	5	5	5	5	1	5	5	5	5	5
chr1	23857034	23858089	1056	CpG:_107	ENSG00000007968	E2F2	bivalent	HMD	5	5	5	5	5	5	5	5	5	5
chr1	23885683	23886212	530	CpG:_49	ENSG00000117318	ID3	bivalent	HMD	5	5	5	5	5	5	5	5	5	5
chr1	24069696	24070615	920	CpG:_131	ENSG00000011007	TCEB3	non-bivalent	HMD	5	5	5	5	5	5	5	5	5	5
chr1	24104503	24105263	761	CpG:_82	ENSG00000236810	RP5-886K2.3	non-bivalent	HMD	5	5	5	5	5	5	5	5	5	5
chr1	24117483	24117824	342	CpG:_35	ENSG00000011009	LYPLA2	non-bivalent	HMD	5	5	5	5	5	5	5	5	5	5
chr1	24126800	24127549	750	CpG:_79	ENSG00000117308	GALE	non-bivalent	HMD	5	5	5	5	5	5	5	5	5	5
chr1	24194255	24194990	736	CpG:_84	ENSG00000179163	FUCA1	bivalent	HMD	5	5	5	5	5	5	5	5	5	5
chr1	24229116	24229537	422	CpG:_47	ENSG00000229106	RP11-4M23.2	bivalent	other	3	3	5	3	1	5	3	3	5	1
chr1	24285786	24286701	916	CpG:_97	ENSG00000189266	PNRC2	non-bivalent	other	5	5	5	5	5	5	5	5	5	5
chr1	24306364	24307017	654	CpG:_82	ENSG00000188529	SRSF10	non-bivalent	other	5	5	5	5	5	5	5	5	5	5
chr1	24513541	24514477	937	CpG:_74	ENSG00000185436	IFNLR1	non-bivalent	other	2	5	5	2	2	5	5	5	5	5
chr1	24648203	24648985	783	CpG:_74	ENSG00000232298	RP11-10N16.3	bivalent	other	5	5	5	5	5	5	3	5	5	5
chr1	24739858	24740262	405	CpG:_37	ENSG00000001460	STPG1	non-bivalent	HMD	5	5	5	5	5	5	5	5	5	5
chr1	24828866	24829878	1013	CpG:_108	ENSG00000117602	RCAN3	non-bivalent	other	5	5	5	5	5	5	5	5	5	5
chr1	24969028	24970196	1169	CpG:_130	ENSG00000133226	SRRM1	non-bivalent	other	5	5	5	5	5	5	5	5	5	5
chr1	25071353	25072586	1234	CpG:_133	ENSG00000169504	CLIC4	non-bivalent	other	5	5	5	5	5	5	5	5	5	5
chr1	25255528	25259005	3478	CpG:_311	ENSG00000020633	RUNX3	bivalent	other	2	3	2	2	2	2	2	2	2	1
chr1	25572967	25574521	1555	CpG:_166	ENSG00000117616	C1orf63	non-bivalent	HMD	5	5	5	5	5	5	5	5	5	5
chr1	25593278	25593678	401	CpG:_36	ENSG00000261349	RP3-465N24.5	non-bivalent	HMD	5	5	5	5	5	5	5	5	5	5
chr1	25593958	25594487	530	CpG:_49	ENSG00000117616	C1orf63	non-bivalent	HMD	5	5	5	5	5	5	5	5	5	5
chr1	25663607	25664007	401	CpG:_37	ENSG00000117616	C1orf63	non-bivalent	HMD	5	5	5	5	5	5	5	5	5	5
chr1	25664287	25665398	1112	CpG:_102	ENSG00000117616	C1orf63	non-bivalent	HMD	5	5	5	5	5	5	5	5	5	5
chr1	25756471	25758115	1645	CpG:_149	ENSG00000188672	RHCE	non-bivalent	HMD	5	5	5	5	5	5	5	5	5	5
chr1	25869894	25871042	1149	CpG:_116	ENSG00000157978	LDLRAP1	non-bivalent	HMD	5	5	5	5	5	5	5	5	5	5
chr1	25944100	25944772	673	CpG:_59	ENSG00000117643	MAN1C1	bivalent	other	3	3	5	2	2	5	5	2	5	5
chr1	26146123	26147349	1227	CpG:_123	ENSG00000228172	RP1-317E23.3	non-bivalent	HMD	5	5	5	5	5	5	5	5	5	5
chr1	26185473	26186356	884	CpG:_76	ENSG00000127423	AUNIP	non-bivalent	HMD	5	5	5	5	5	5	5	5	5	5
chr1	26231951	26233624	1674	CpG:_157	ENSG00000117632	STMN1	non-bivalent	HMD	5	5	5	5	5	5	5	5	5	5
chr1	26324550	26324934	385	CpG:_33	ENSG00000158006	PAFAH2	non-bivalent	other	5	5	5	5	5	5	5	5	5	5
chr1	26372282	26373313	1032	CpG:_111	ENSG00000158014	SLC30A2	bivalent	other	2	1	5	2	2	5	5	2	5	5
chr1	26437320	26438917	1598	CpG:_173	ENSG00000175087	PDIK1L	non-bivalent	other	5	5	5	5	5	5	5	5	5	5
chr1	26496180	26496824	645	CpG:_74	ENSG00000142684	ZNF593	non-bivalent	other	5	5	5	5	5	5	5	5	5	5
chr1	26551518	26552194	677	CpG:_50	ENSG00000236155	RP11-231P20.2	bivalent	HMD	2	5	5	3	5	5	5	3	5	5
chr1	26560450	26561028	579	CpG:_64	ENSG00000130695	CEP85	non-bivalent	HMD	5	5	5	5	5	5	5	5	5	5
chr1	26606363	26606913	551	CpG:_67	ENSG00000142669	SH3BGRL3	non-bivalent	other	5	5	5	5	5	5	5	5	5	5
chr1	26632837	26633316	480	CpG:_40	ENSG00000158062	UBXN11	non-bivalent	other	5	5	5	5	5	5	5	5	5	5
chr1	26662539	26663466	928	CpG:_65	ENSG00000176092	AIM1L	non-bivalent	other	5	5	1	5	5	5	5	5	5	5
chr1	26737247	26738148	902	CpG:_72	ENSG00000131914	LIN28A	non-bivalent	other	2	2	5	2	1	1	2	3	5	5
chr1	26758493	26758856	364	CpG:_36	ENSG00000117682	DHDDS	non-bivalent	other	5	5	5	5	5	5	5	5	5	5
chr1	26798367	26799842	1476	CpG:_161	ENSG00000198830	HMGN2	non-bivalent	other	5	5	5	5	5	5	5	5	5	5
chr1	26856192	26856684	493	CpG:_50	ENSG00000117676	RPS6KA1	non-bivalent	other	5	5	5	5	5	5	5	5	5	5
chr1	27021834	27024101	2268	CpG:_214	ENSG00000117713	ARID1A	non-bivalent	HMD	5	5	5	5	5	5	5	5	5	5
chr1	27114119	27114692	574	CpG:_58	ENSG00000060642	PIGV	non-bivalent	HMD	5	5	5	5	5	5	5	5	5	5
chr1	27153034	27153243	210	CpG:_22	ENSG00000204160	ZDHHC18	non-bivalent	HMD	5	5	5	5	5	5	5	5	5	5
chr1	27216162	27217045	884	CpG:_93	ENSG00000142751	GPN2	non-bivalent	HMD	5	5	5	5	5	5	5	5	5	5
chr1	27226493	27227009	517	CpG:_45	ENSG00000198746	GPATCH3	non-bivalent	HMD	5	5	5	5	5	5	5	5	5	5
chr1	27248049	27248619	571	CpG:_71	ENSG00000090273	NUDC	non-bivalent	HMD	5	5	5	5	5	5	5	5	5	5
chr1	27286066	27287101	1036	CpG:_96	ENSG00000175707	C1orf172	non-bivalent	HMD	5	1	5	5	5	5	5	5	5	2
chr1	27320128	27321146	1019	CpG:_97	ENSG00000253368	TRNP1	non-bivalent	other	2	5	5	5	4	5	5	5	5	5
chr1	27338880	27339441	562	CpG:_52	ENSG00000158246	FAM46B	non-bivalent	other	1	2	5	5	5	5	5	1	5	1
chr1	27481346	27481742	397	CpG:_40	ENSG00000090020	SLC9A1	non-bivalent	other	5	5	5	5	5	5	5	5	5	5
chr1	27527885	27528085	201	CpG:_21	ENSG00000214973	CHCHD3P3	non-bivalent	other	5	5	2	5	5	5	5	5	5	5
chr1	27560706	27561707	1002	CpG:_106	ENSG00000224311	RP11-40H20.4	non-bivalent	other	5	5	5	5	5	5	5	5	5	5
chr1	27648454	27649006	553	CpG:_63	ENSG00000186501	TMEM222	non-bivalent	HMD	5	5	5	5	5	5	5	5	5	5
chr1	27675920	27678016	2097	CpG:_162	ENSG00000142765	SYTL1	bivalent	HMD	3	2	2	2	4	2	5	2	5	5
chr1	27709601	27709831	231	CpG:_24	ENSG00000174950	CD164L2	non-bivalent	HMD	5	2	5	1	5	5	5	5	5	5
chr1	27718893	27719349	457	CpG:_66	ENSG00000181773	GPR3	non-bivalent	HMD	5	2	5	5	5	5	5	5	5	5
chr1	27816343	27816853	511	CpG:_50	ENSG00000158195	WASF2	non-bivalent	HMD	5	5	5	5	5	5	5	5	5	5
chr1	27929706	27930866	1161	CpG:_95	ENSG00000126705	AHDC1	non-bivalent	other	5	5	5	5	5	5	5	5	5	5
chr1	27961560	27961810	251	CpG:_24	ENSG00000000938	FGR	bivalent	other	5	1	5	3	5	1	5	1	3	1
chr1	28052146	28053002	857	CpG:_81	ENSG00000009780	FAM76A	non-bivalent	HMD	5	5	5	5	5	5	5	5	5	5
chr1	28099629	28100031	403	CpG:_39	ENSG00000117758	STX12	non-bivalent	HMD	5	5	5	5	5	5	5	5	5	5
chr1	28157222	28157788	567	CpG:_52	ENSG00000117751	PPP1R8	non-bivalent	HMD	5	5	5	5	5	5	5	5	5	5
chr1	28199032	28199257	226	CpG:_24	ENSG00000130775	THEMIS2	non-bivalent	HMD	5	1	5	2	5	5	5	2	5	5
chr1	28240585	28241535	951	CpG:_81	ENSG00000117748	RPA2	non-bivalent	HMD	5	5	5	5	5	5	5	5	5	5
chr1	28286020	28286838	819	CpG:_81	ENSG00000227050	RP11-460I13.2	non-bivalent	HMD	5	5	5	5	5	5	5	5	5	5
chr1	28415099	28415312	214	CpG:_23	ENSG00000158161	EYA3	non-bivalent	other	5	5	5	5	5	5	5	5	5	5
chr1	28559146	28559597	452	CpG:_36	ENSG00000126698	DNAJC8	non-bivalent	HMD	5	5	5	5	5	5	5	5	5	5
chr1	28562511	28562976	466	CpG:_37	ENSG00000130770	ATPIF1	non-bivalent	HMD	5	5	5	5	5	5	5	5	5	5
chr1	28585832	28587249	1418	CpG:_138	ENSG00000130766	SESN2	non-bivalent	HMD	2	5	5	5	5	5	5	5	5	5
chr1	28655366	28655667	302	CpG:_27	ENSG00000130772	MED18	non-bivalent	HMD	5	5	5	5	5	5	5	5	5	5
chr1	28696042	28696731	690	CpG:_57	ENSG00000204138	PHACTR4	non-bivalent	HMD	5	5	5	5	5	5	5	5	5	5
chr1	28844654	28845293	640	CpG:_73	ENSG00000180198	RCC1	non-bivalent	HMD	5	5	5	5	5	5	5	5	5	5
chr1	28879403	28879704	302	CpG:_37	ENSG00000180098	TRNAU1AP	non-bivalent	HMD	5	5	5	5	5	5	5	5	5	5
chr1	28908070	28908799	730	CpG:_72	ENSG00000197989	SNHG12	non-bivalent	HMD	5	5	5	5	5	5	5	5	5	5
chr1	28969554	28969898	345	CpG:_38	ENSG00000120656	TAF12	non-bivalent	HMD	5	5	5	5	5	5	5	5	5	5
chr1	29063067	29064315	1249	CpG:_128	ENSG00000198492	YTHDF2	non-bivalent	HMD	5	5	5	5	5	5	5	5	5	5
chr1	29138502	29139348	847	CpG:_105	ENSG00000116329	OPRD1	bivalent	other	3	2	5	2	2	5	5	2	5	5
chr1	29213439	29214300	862	CpG:_81	ENSG00000159023	EPB41	bivalent	HMD	5	5	5	5	5	5	5	5	5	5
chr1	29240769	29241969	1201	CpG:_88	ENSG00000159023	EPB41	non-bivalent	HMD	5	5	5	5	5	5	5	5	5	5
chr1	29447700	29451847	4148	CpG:_394	ENSG00000253304	TMEM200B	bivalent	HMD	1	1	5	5	1	5	5	2	5	5
chr1	29507977	29508686	710	CpG:_88	ENSG00000116350	SRSF4	non-bivalent	HMD	5	5	5	5	5	5	5	5	5	5
chr1	29557221	29557627	407	CpG:_41	ENSG00000116353	MECR	non-bivalent	HMD	5	5	5	5	5	5	5	5	5	5
chr1	29562746	29565307	2562	CpG:_215	ENSG00000060656	PTPRU	bivalent	HMD	5	5	5	5	5	5	5	5	5	5
chr1	31191575	31191960	386	CpG:_43	ENSG00000186056	MATN1-AS1	non-bivalent	other	5	5	5	5	5	5	5	5	5	5
chr1	31381539	31381966	428	CpG:_49	ENSG00000162512	SDC3	non-bivalent	HMD	5	5	5	5	5	5	5	5	5	5
chr1	31538413	31538938	526	CpG:_60	ENSG00000134644	PUM1	non-bivalent	HMD	5	5	5	5	5	5	5	5	5	5
chr1	31654423	31654833	411	CpG:_38	ENSG00000084628	NKAIN1	non-bivalent	other	2	2	5	2	2	2	5	2	5	1
chr1	31712079	31712812	734	CpG:_98	ENSG00000084628	NKAIN1	bivalent	HMD	5	5	5	5	5	5	5	5	5	5
chr1	31769247	31769978	732	CpG:_55	ENSG00000060688	SNRNP40	non-bivalent	HMD	5	5	5	5	5	5	5	5	5	5
chr1	31885795	31887010	1216	CpG:_91	ENSG00000168528	SERINC2	non-bivalent	HMD	5	5	5	5	5	5	5	5	5	5
chr1	32083150	32084069	920	CpG:_85	ENSG00000121764	HCRTR1	bivalent	other	1	1	5	5	1	5	5	5	5	5
chr1	32110211	32110961	751	CpG:_65	ENSG00000162517	PEF1	non-bivalent	other	5	5	5	5	5	5	5	5	5	5
chr1	32169538	32169869	332	CpG:_27	ENSG00000084636	COL16A1	non-bivalent	other	1	3	5	3	5	5	5	5	5	4
chr1	32228348	32230252	1905	CpG:_141	ENSG00000121753	BAI2	bivalent	other	5	5	5	5	5	5	5	5	5	5
chr1	32403388	32404382	995	CpG:_86	ENSG00000184007	PTP4A2	non-bivalent	HMD	5	5	5	5	5	5	5	5	5	5
chr1	32410189	32410630	442	CpG:_39	ENSG00000184007	PTP4A2	non-bivalent	HMD	5	3	5	1	5	3	5	3	5	5
chr1	32479103	32480583	1481	CpG:_149	ENSG00000121774	KHDRBS1	non-bivalent	HMD	5	5	5	5	5	5	5	5	5	5
chr1	32538206	32539052	847	CpG:_80	ENSG00000121775	TMEM39B	non-bivalent	HMD	5	5	5	5	5	5	5	5	5	5
chr1	32645155	32645814	660	CpG:_81	ENSG00000084652	TXLNA	non-bivalent	HMD	5	5	5	5	5	5	5	5	5	5
chr1	32666232	32666460	229	CpG:_20	ENSG00000160050	CCDC28B	non-bivalent	HMD	5	5	5	5	5	5	5	5	5	5
chr1	32670570	32671885	1316	CpG:_105	ENSG00000224066	RP4-622L5.7	non-bivalent	HMD	1	5	5	5	5	5	5	5	5	5
chr1	32687522	32688040	519	CpG:_40	ENSG00000160055	TMEM234	non-bivalent	HMD	5	5	5	5	5	5	5	5	5	5
chr1	32705525	32707141	1617	CpG:_130	ENSG00000220785	MTMR9LP	non-bivalent	HMD	1	1	5	5	5	5	5	2	5	5
chr1	32740711	32741544	834	CpG:_74	ENSG00000182866	LCK	non-bivalent	HMD	5	2	5	5	1	5	4	2	5	5
chr1	32757415	32758034	620	CpG:_50	ENSG00000116478	HDAC1	non-bivalent	HMD	5	5	5	5	5	5	5	5	5	5
chr1	32800860	32802229	1370	CpG:_147	ENSG00000175130	MARCKSL1	non-bivalent	HMD	5	5	5	5	5	5	5	5	5	5
chr1	32826945	32828017	1073	CpG:_109	ENSG00000225828	FAM229A	non-bivalent	HMD	3	5	5	5	5	5	5	2	3	1
chr1	32859771	32860348	578	CpG:_43	ENSG00000160058	BSDC1	non-bivalent	HMD	5	5	5	5	5	5	5	5	5	5
chr1	32930501	32931061	561	CpG:_54	ENSG00000254553	RP1-27O5.3	non-bivalent	other	3	3	5	1	2	5	3	5	5	5
chr1	33116544	33117363	820	CpG:_96	ENSG00000162521	RBBP4	non-bivalent	HMD	5	5	5	5	5	5	5	5	5	5
chr1	33168020	33168865	846	CpG:_61	ENSG00000162520	SYNC	bivalent	HMD	5	5	5	5	5	5	5	5	5	5
chr1	33219428	33220028	601	CpG:_61	ENSG00000162522	KIAA1522	non-bivalent	HMD	2	3	5	5	5	5	5	5	5	5
chr1	33282676	33283906	1231	CpG:_104	ENSG00000134684	YARS	non-bivalent	HMD	5	5	5	5	5	5	5	5	5	5
chr1	33351687	33352397	711	CpG:_75	ENSG00000121905	HPCA	non-bivalent	HMD	1	1	5	1	5	5	5	5	5	5
chr1	33358470	33359449	980	CpG:_89	ENSG00000121905	HPCA	non-bivalent	HMD	5	2	5	1	5	5	5	5	5	5
chr1	33366793	33367002	210	CpG:_36	ENSG00000121900	TMEM54	bivalent	HMD	5	5	5	5	5	5	5	5	5	5
chr1	33429532	33430513	982	CpG:_86	ENSG00000116514	RNF19B	non-bivalent	HMD	5	5	5	5	5	5	5	5	5	5
chr1	33502202	33502719	518	CpG:_47	ENSG00000004455	AK2	non-bivalent	other	5	5	5	5	5	5	5	5	5	5
chr1	33546525	33547243	719	CpG:_60	ENSG00000004455	AK2	bivalent	other	5	5	5	5	5	5	5	5	5	5
chr1	33646614	33647878	1265	CpG:_121	ENSG00000116525	TRIM62	non-bivalent	HMD	5	5	5	5	5	5	5	5	5	5
chr1	33745742	33745990	249	CpG:_20	ENSG00000160094	ZNF362	non-bivalent	HMD	5	5	5	5	4	5	2	5	5	5
chr1	33772147	33773104	958	CpG:_123	ENSG00000225313	RP11-415J8.3	non-bivalent	HMD	3	3	2	3	3	3	3	3	1	3
chr1	33814784	33815770	987	CpG:_99	ENSG00000134686	PHC2	bivalent	HMD	5	5	5	5	5	5	5	5	5	5
chr1	33815951	33816193	243	CpG:_23	ENSG00000233246	RP11-415J8.5	bivalent	HMD	5	5	5	5	5	5	5	5	5	5
chr1	33896003	33896929	927	CpG:_113	ENSG00000134686	PHC2	bivalent	HMD	5	5	5	5	1	5	5	5	5	5
chr1	33938026	33938328	303	CpG:_30	ENSG00000121903	ZSCAN20	non-bivalent	other	5	5	5	5	2	5	5	5	5	5
chr1	34628784	34630976	2193	CpG:_169	ENSG00000121904	CSMD2	bivalent	PMD	3	1	5	1	3	5	3	1	5	5
chr1	35258565	35258791	227	CpG:_29	ENSG00000187513	GJA4	bivalent	other	3	3	5	3	2	5	2	3	5	5
chr1	35325183	35325550	368	CpG:_38	ENSG00000163866	SMIM12	non-bivalent	other	5	5	5	5	5	5	5	5	5	5
chr1	35394748	35396206	1459	CpG:_122	ENSG00000116544	DLGAP3	bivalent	other	1	2	5	2	3	5	1	2	5	5
chr1	35450650	35451037	388	CpG:_46	ENSG00000241014	RP11-244H3.1	non-bivalent	other	5	5	5	5	5	5	5	5	5	5
chr1	35497122	35497587	466	CpG:_40	ENSG00000271741	RP11-244H3.4	non-bivalent	other	5	5	5	5	5	5	5	5	5	5
chr1	35544928	35545303	376	CpG:_35	ENSG00000197056	ZMYM1	non-bivalent	HMD	5	5	5	5	5	5	5	5	5	5
chr1	35657468	35658811	1344	CpG:_110	ENSG00000116560	SFPQ	non-bivalent	other	5	5	5	5	5	5	5	5	5	5
chr1	35734224	35734855	632	CpG:_61	ENSG00000146463	ZMYM4	non-bivalent	HMD	5	5	5	5	5	5	5	5	5	5
chr1	36022681	36023834	1154	CpG:_96	ENSG00000142687	KIAA0319L	non-bivalent	HMD	5	5	5	5	5	5	5	5	5	5
chr1	36038928	36040051	1124	CpG:_118	ENSG00000239636	RP4-728D4.2	bivalent	HMD	1	2	4	5	4	2	5	3	5	4
chr1	36042433	36043444	1012	CpG:_89	ENSG00000239636	RP4-728D4.2	bivalent	HMD	2	1	1	2	2	3	3	3	3	5
chr1	36184249	36184774	526	CpG:_59	ENSG00000142686	C1orf216	non-bivalent	other	5	5	5	5	5	5	5	5	5	5
chr1	36234925	36235800	876	CpG:_82	ENSG00000092853	CLSPN	non-bivalent	HMD	5	5	5	5	5	5	5	5	5	5
chr1	36273500	36274461	962	CpG:_82	ENSG00000134698	AGO4	non-bivalent	HMD	5	5	5	5	5	5	5	5	5	5
chr1	36348502	36349731	1230	CpG:_87	ENSG00000092847	AGO1	non-bivalent	HMD	5	5	5	5	5	5	5	5	5	5
chr1	36396250	36397262	1013	CpG:_123	ENSG00000126070	AGO3	non-bivalent	HMD	5	5	5	5	5	5	5	5	5	5
chr1	36549555	36549965	411	CpG:_41	ENSG00000092850	TEKT2	non-bivalent	HMD	1	3	5	3	3	5	1	3	5	5
chr1	36554326	36554955	630	CpG:_78	ENSG00000116863	ADPRHL2	non-bivalent	HMD	5	5	5	5	5	5	5	5	5	5
chr1	36590762	36591121	360	CpG:_47	ENSG00000171812	COL8A2	bivalent	HMD	5	2	5	5	5	5	5	5	5	5
chr1	36614856	36615462	607	CpG:_61	ENSG00000054116	TRAPPC3	non-bivalent	HMD	5	5	5	5	5	5	5	5	5	5
chr1	36621452	36622310	859	CpG:_92	ENSG00000116871	MAP7D1	non-bivalent	HMD	5	5	5	5	5	5	5	5	5	5
chr1	36641757	36642461	705	CpG:_73	ENSG00000116871	MAP7D1	non-bivalent	HMD	5	5	5	5	5	5	5	5	1	5
chr1	36643956	36644327	372	CpG:_30	ENSG00000116871	MAP7D1	non-bivalent	HMD	1	4	5	1	4	5	5	5	5	1
chr1	36689760	36690087	328	CpG:_39	ENSG00000054118	THRAP3	non-bivalent	HMD	5	5	5	5	5	5	5	5	5	5
chr1	36771831	36773009	1179	CpG:_110	ENSG00000214193	SH3D21	non-bivalent	HMD	5	5	5	5	5	5	5	5	5	5
chr1	36786501	36789402	2902	CpG:_219	ENSG00000142694	EVA1B	bivalent	HMD	3	1	5	5	5	1	1	1	1	1
chr1	36851090	36851873	784	CpG:_59	ENSG00000196182	STK40	non-bivalent	HMD	5	5	5	5	5	5	5	5	5	5
chr1	36863212	36863603	392	CpG:_43	ENSG00000181817	LSM10	non-bivalent	HMD	5	5	5	5	5	5	5	5	5	5
chr1	36915797	36916324	528	CpG:_46	ENSG00000116885	OSCP1	non-bivalent	other	1	5	5	5	5	5	5	5	5	5
chr1	36929415	36930131	717	CpG:_55	ENSG00000116898	MRPS15	non-bivalent	other	5	5	5	5	5	5	5	5	5	5
chr1	37498378	37500624	2247	CpG:_232	ENSG00000163873	GRIK3	bivalent	PMD	2	2	5	5	2	3	3	1	5	5
chr1	37939724	37940650	927	CpG:_93	ENSG00000233621	LINC01137	bivalent	HMD	5	5	5	5	5	5	5	5	5	5
chr1	37980072	37980565	494	CpG:_62	ENSG00000163875	MEAF6	non-bivalent	HMD	5	5	5	5	5	5	5	5	5	5
chr1	38022453	38022719	267	CpG:_21	ENSG00000163879	DNALI1	non-bivalent	other	2	2	2	2	5	2	5	2	5	5
chr1	38061429	38061740	312	CpG:_41	ENSG00000134697	GNL2	non-bivalent	other	5	5	5	5	5	5	5	5	5	5
chr1	38099678	38100864	1187	CpG:_112	ENSG00000169218	RSPO1	bivalent	other	2	1	5	5	5	1	1	1	5	5
chr1	38156043	38156279	237	CpG:_19	ENSG00000116922	C1orf109	non-bivalent	other	5	5	5	5	5	5	5	5	5	5
chr1	38157296	38158586	1291	CpG:_105	ENSG00000116922	C1orf109	non-bivalent	other	5	5	5	5	5	5	5	5	5	5
chr1	38218191	38218977	787	CpG:_96	ENSG00000183317	EPHA10	bivalent	other	5	1	5	5	5	5	5	5	5	5
chr1	38229839	38230888	1050	CpG:_77	ENSG00000183317	EPHA10	bivalent	other	5	1	1	2	2	2	2	5	2	1
chr1	38259096	38260427	1332	CpG:_130	ENSG00000185090	MANEAL	bivalent	other	5	5	5	5	5	5	5	5	5	5
chr1	38273375	38274402	1028	CpG:_126	ENSG00000196449	YRDC	non-bivalent	other	5	5	5	5	5	5	5	5	5	5
chr1	38325151	38325999	849	CpG:_64	ENSG00000188786	MTF1	non-bivalent	HMD	5	5	5	5	5	5	5	5	5	5
chr1	38397237	38397721	485	CpG:_48	ENSG00000204084	INPP5B	non-bivalent	HMD	5	5	5	5	5	5	5	5	5	5
chr1	38455233	38455769	537	CpG:_37	ENSG00000183431	SF3A3	non-bivalent	HMD	5	5	5	5	5	5	5	5	5	5
chr1	38470618	38471396	779	CpG:_71	ENSG00000183386	FHL3	non-bivalent	HMD	5	5	5	5	5	5	5	5	5	5
chr1	38478083	38478727	645	CpG:_47	ENSG00000183520	UTP11L	non-bivalent	HMD	5	5	5	5	5	5	5	5	5	5
chr1	38510103	38513642	3540	CpG:_312	ENSG00000185668	POU3F1	bivalent	other	1	3	5	2	3	5	1	1	5	5
chr1	39174380	39174940	561	CpG:_45	ENSG00000215895	RP11-334L9.1	non-bivalent	PMD	5	4	5	4	3	5	4	5	5	5
chr1	39324816	39325721	906	CpG:_77	ENSG00000116954	RRAGC	non-bivalent	HMD	5	5	5	5	5	5	5	5	5	5
chr1	39338480	39339349	870	CpG:_82	ENSG00000214114	MYCBP	non-bivalent	HMD	5	5	5	5	5	5	5	5	5	5
chr1	39456656	39457271	616	CpG:_68	ENSG00000174574	AKIRIN1	non-bivalent	HMD	5	5	5	5	5	5	5	5	5	5
chr1	39547014	39547959	946	CpG:_78	ENSG00000127603	MACF1	bivalent	HMD	2	2	5	2	5	5	5	2	5	5
chr1	39570666	39571859	1194	CpG:_121	ENSG00000127603	MACF1	non-bivalent	HMD	5	5	5	1	5	5	5	5	5	5
chr1	39956425	39958137	1713	CpG:_201	ENSG00000183682	BMP8A	bivalent	HMD	2	1	2	2	5	5	2	5	5	5
chr1	39980366	39981768	1403	CpG:_123	ENSG00000237624	OXCT2P1	non-bivalent	HMD	1	5	5	2	2	5	5	1	3	5
chr1	40041318	40042667	1350	CpG:_138	ENSG00000090621	PABPC4	non-bivalent	HMD	5	5	5	5	5	5	5	5	5	5
chr1	40105011	40105707	697	CpG:_78	ENSG00000163909	HEYL	bivalent	other	1	2	5	4	5	3	5	5	5	3
chr1	40136989	40138087	1099	CpG:_83	ENSG00000116981	NT5C1A	bivalent	other	3	2	5	2	2	5	1	3	5	5
chr1	40156931	40158514	1584	CpG:_116	ENSG00000116983	HPCAL4	bivalent	other	2	2	5	2	5	5	5	2	5	5
chr1	40204313	40204739	427	CpG:_40	ENSG00000084072	PPIE	non-bivalent	HMD	5	5	5	1	3	5	2	5	5	5
chr1	40235768	40237190	1423	CpG:_123	ENSG00000198754	OXCT2	non-bivalent	HMD	4	5	5	1	2	1	5	3	2	5
chr1	40253684	40255172	1489	CpG:_157	ENSG00000116985	BMP8B	bivalent	HMD	1	3	5	1	5	5	5	1	5	5
chr1	40348942	40349288	347	CpG:_33	ENSG00000043514	TRIT1	non-bivalent	HMD	5	5	5	5	5	5	5	5	5	5
chr1	40366596	40368213	1618	CpG:_171	ENSG00000116990	MYCL	bivalent	HMD	5	5	5	5	5	5	5	5	5	5
chr1	40420488	40421366	879	CpG:_80	ENSG00000168389	MFSD2A	bivalent	HMD	5	5	5	5	5	5	5	5	5	5
chr1	40505412	40506703	1292	CpG:_104	ENSG00000131236	CAP1	non-bivalent	other	5	5	5	5	5	5	5	5	5	5
chr1	40562667	40563128	462	CpG:_48	ENSG00000131238	PPT1	non-bivalent	other	5	5	5	5	5	5	5	5	5	5
chr1	40626914	40627612	699	CpG:_57	ENSG00000117000	RLF	non-bivalent	HMD	5	5	5	5	5	5	5	5	5	5
chr1	40723387	40723698	312	CpG:_22	ENSG00000259943	RP1-39G22.7	non-bivalent	HMD	5	5	5	5	5	5	5	5	5	5
chr1	40723797	40724010	214	CpG:_24	ENSG00000084073	ZMPSTE24	non-bivalent	HMD	5	5	5	5	5	5	5	5	5	5
chr1	40781005	40781445	441	CpG:_38	ENSG00000049089	COL9A2	bivalent	HMD	2	3	5	3	5	2	5	5	5	5
chr1	40781680	40781956	277	CpG:_20	ENSG00000049089	COL9A2	bivalent	HMD	3	2	5	2	5	5	5	3	5	5
chr1	40782221	40783145	925	CpG:_87	ENSG00000049089	COL9A2	bivalent	HMD	3	5	5	5	5	5	5	3	5	5
chr1	40839216	40840022	807	CpG:_69	ENSG00000084070	SMAP2	non-bivalent	HMD	5	5	5	5	5	5	5	5	5	5
chr1	40915606	40916072	467	CpG:_53	ENSG00000187801	ZFP69B	non-bivalent	HMD	5	5	5	5	2	5	5	5	5	1
chr1	40942785	40943387	603	CpG:_66	ENSG00000187815	ZFP69	non-bivalent	HMD	3	5	5	5	1	5	5	5	5	1
chr1	40974057	40974786	730	CpG:_69	ENSG00000238287	RP11-656D10.3	bivalent	HMD	1	5	5	5	2	5	5	5	5	3
chr1	40997161	40997439	279	CpG:_24	ENSG00000117010	ZNF684	non-bivalent	HMD	5	5	5	5	5	5	5	5	5	5
chr1	41131112	41131378	267	CpG:_37	ENSG00000117016	RIMS3	non-bivalent	HMD	5	5	5	5	5	5	5	5	5	5
chr1	41157163	41157975	813	CpG:_89	ENSG00000272145	NFYC-AS1	non-bivalent	HMD	5	5	5	5	5	5	5	5	5	5
chr1	41249091	41250161	1071	CpG:_98	ENSG00000117013	KCNQ4	bivalent	HMD	5	2	5	5	5	5	5	5	5	5
chr1	41326950	41328285	1336	CpG:_135	ENSG00000179862	CITED4	bivalent	other	1	5	5	1	5	5	5	5	5	5
chr1	41444871	41446116	1246	CpG:_127	ENSG00000171793	CTPS1	non-bivalent	HMD	5	1	5	1	5	5	5	5	5	5
chr1	41706958	41708327	1370	CpG:_131	ENSG00000010803	SCMH1	non-bivalent	other	5	5	5	5	5	5	5	5	5	5
chr1	41826681	41828290	1610	CpG:_158	ENSG00000204060	FOXO6	bivalent	other	2	5	5	5	5	5	5	5	5	5
chr1	42500856	42501980	1125	CpG:_112	ENSG00000127124	HIVEP3	non-bivalent	PMD	5	5	5	5	2	5	5	5	5	5
chr1	42800266	42801370	1105	CpG:_114	ENSG00000198815	FOXJ3	non-bivalent	other	5	5	5	5	5	5	5	5	5	5
chr1	42845979	42846988	1010	CpG:_123	ENSG00000177181	RIMKLA	bivalent	other	5	2	5	5	2	5	5	5	5	5
chr1	42921717	42922575	859	CpG:_81	ENSG00000066185	ZMYND12	non-bivalent	other	5	5	5	5	5	5	5	5	5	5
chr1	42928798	42929500	703	CpG:_56	ENSG00000186409	CCDC30	non-bivalent	other	2	5	5	5	5	5	5	5	5	5
chr1	43123978	43124422	445	CpG:_38	ENSG00000171960	PPIH	non-bivalent	HMD	5	5	5	5	5	5	5	5	5	5
chr1	43147501	43149016	1516	CpG:_137	ENSG00000065978	YBX1	non-bivalent	HMD	5	5	5	5	5	5	5	5	5	5
chr1	43232215	43233359	1145	CpG:_123	ENSG00000117385	LEPRE1	non-bivalent	HMD	5	5	5	5	5	5	5	5	5	5
chr1	43282575	43283090	516	CpG:_44	ENSG00000177868	CCDC23	non-bivalent	HMD	5	5	5	5	5	5	5	5	5	5
chr1	43312259	43312513	255	CpG:_26	ENSG00000164011	ZNF691	non-bivalent	other	5	5	5	5	5	5	5	5	5	5
chr1	43423468	43424768	1301	CpG:_130	ENSG00000117394	SLC2A1	non-bivalent	other	5	2	5	5	5	5	5	5	5	5
chr1	43613489	43613842	354	CpG:_29	ENSG00000186973	FAM183A	non-bivalent	other	1	1	5	5	2	5	3	3	5	5
chr1	43637504	43638052	549	CpG:_45	ENSG00000117395	EBNA1BP2	non-bivalent	other	5	5	5	5	5	5	5	5	5	5
chr1	43824135	43825059	925	CpG:_75	ENSG00000234694	RP1-92O14.3	non-bivalent	HMD	5	5	5	5	5	5	5	5	5	5
chr1	43855376	43855921	546	CpG:_50	ENSG00000159479	MED8	non-bivalent	HMD	5	5	5	5	5	5	5	5	5	5
chr1	43919084	43919814	731	CpG:_78	ENSG00000178922	HYI	non-bivalent	other	5	5	5	5	5	5	5	5	5	5
chr1	44056756	44057179	424	CpG:_44	ENSG00000142949	PTPRF	non-bivalent	HMD	5	5	2	2	1	5	5	2	2	4
chr1	44063470	44063757	288	CpG:_30	ENSG00000142949	PTPRF	non-bivalent	HMD	4	5	5	1	4	5	4	5	2	5
chr1	44115617	44116309	693	CpG:_49	ENSG00000066135	KDM4A	non-bivalent	HMD	5	5	5	5	5	5	5	5	5	5
chr1	44172669	44173763	1095	CpG:_109	ENSG00000236200	KDM4A-AS1	non-bivalent	HMD	5	5	5	5	5	5	5	5	5	5
chr1	44399069	44399535	467	CpG:_35	ENSG00000117407	ARTN	non-bivalent	HMD	5	5	5	5	5	5	5	5	5	5
chr1	44412074	44412804	731	CpG:_77	ENSG00000237950	RP11-7O11.3	non-bivalent	HMD	5	5	5	5	5	5	5	5	5	5
chr1	44435410	44436114	705	CpG:_48	ENSG00000132768	DPH2	non-bivalent	HMD	5	5	5	5	5	5	5	5	5	5
chr1	44440143	44441256	1114	CpG:_121	ENSG00000117410	ATP6V0B	non-bivalent	HMD	5	5	5	5	5	5	5	5	5	5
chr1	44444636	44445622	987	CpG:_85	ENSG00000117411	B4GALT2	non-bivalent	HMD	5	5	5	5	5	5	5	5	5	5
chr1	44457151	44457772	622	CpG:_61	ENSG00000159214	CCDC24	non-bivalent	HMD	5	5	5	5	5	5	5	5	5	5
chr1	44495630	44497112	1483	CpG:_141	ENSG00000196517	SLC6A9	non-bivalent	HMD	5	5	5	5	5	5	5	5	5	5
chr1	44679004	44679465	462	CpG:_36	ENSG00000178028	DMAP1	non-bivalent	other	5	5	5	5	5	5	5	5	5	5
chr1	44820658	44821113	456	CpG:_45	ENSG00000117419	ERI3	non-bivalent	other	5	5	5	5	5	5	5	5	5	5
chr1	45097282	45098049	768	CpG:_84	ENSG00000187147	RNF220	non-bivalent	other	5	5	5	5	5	5	5	5	5	5
chr1	45139771	45140584	814	CpG:_58	ENSG00000126106	TMEM53	non-bivalent	HMD	5	5	5	5	5	5	5	5	5	5
chr1	45189706	45190558	853	CpG:_79	ENSG00000198520	C1orf228	non-bivalent	HMD	4	5	1	5	4	5	5	1	2	2
chr1	45205324	45205745	422	CpG:_43	ENSG00000142945	KIF2C	non-bivalent	HMD	5	5	5	5	5	5	5	5	5	5
chr1	45241014	45241900	887	CpG:_83	ENSG00000225721	RP11-269F19.2	non-bivalent	HMD	5	5	5	5	5	5	5	5	5	5
chr1	45265535	45266783	1249	CpG:_112	ENSG00000173846	PLK3	non-bivalent	HMD	5	5	5	5	5	5	5	5	5	5
chr1	45278766	45279644	879	CpG:_84	ENSG00000222009	BTBD19	non-bivalent	HMD	1	5	4	5	4	5	5	5	5	1
chr1	45308544	45309159	616	CpG:_67	ENSG00000117425	PTCH2	non-bivalent	HMD	5	1	5	1	2	5	5	3	5	5
chr1	45452038	45452444	407	CpG:_37	ENSG00000070785	EIF2B3	non-bivalent	HMD	5	5	5	5	5	5	5	5	5	5
chr1	45476226	45477022	797	CpG:_78	ENSG00000126107	HECTD3	non-bivalent	HMD	5	5	5	5	5	5	5	5	5	5
chr1	45671703	45672388	686	CpG:_93	ENSG00000162415	ZSWIM5	bivalent	HMD	5	5	5	5	5	5	5	5	5	5
chr1	45792420	45793301	882	CpG:_95	ENSG00000186603	HPDL	non-bivalent	other	3	2	5	5	5	2	2	2	5	3
chr1	45805565	45805983	419	CpG:_56	ENSG00000132781	MUTYH	non-bivalent	HMD	5	5	5	5	5	5	5	5	5	5
chr1	45956346	45956893	548	CpG:_51	ENSG00000070759	TESK2	non-bivalent	HMD	5	5	5	5	5	5	5	5	5	5
chr1	45965587	45966049	463	CpG:_33	ENSG00000236624	CCDC163P	non-bivalent	HMD	5	5	5	5	5	5	5	5	5	5
chr1	45987164	45987803	640	CpG:_58	ENSG00000117450	PRDX1	non-bivalent	HMD	5	5	5	5	5	5	5	5	5	5
chr1	46016404	46016694	291	CpG:_27	ENSG00000117448	AKR1A1	non-bivalent	HMD	5	5	5	5	5	5	5	5	5	5
chr1	46049591	46050582	992	CpG:_85	ENSG00000132780	NASP	non-bivalent	HMD	5	5	5	5	5	5	5	5	5	5
chr1	46088195	46089142	948	CpG:_85	ENSG00000159588	CCDC17	non-bivalent	HMD	5	5	1	2	4	1	5	2	3	2
chr1	46151752	46153080	1329	CpG:_116	ENSG00000159592	GPBP1L1	non-bivalent	HMD	5	5	5	5	5	5	5	5	5	5
chr1	46216234	46216514	281	CpG:_39	ENSG00000197429	IPP	non-bivalent	HMD	5	5	5	5	5	5	5	5	5	5
chr1	46269100	46269820	721	CpG:_80	ENSG00000086015	MAST2	non-bivalent	HMD	5	5	5	5	5	5	5	5	5	5
chr1	46598127	46599129	1003	CpG:_84	ENSG00000117461	PIK3R3	non-bivalent	HMD	5	5	5	5	5	5	5	5	5	5
chr1	46668822	46669258	437	CpG:_34	ENSG00000171357	LURAP1	non-bivalent	HMD	3	2	5	3	3	5	5	3	5	5
chr1	46767426	46769036	1611	CpG:_149	ENSG00000132128	LRRC41	non-bivalent	HMD	5	5	5	5	5	5	5	5	5	5
chr1	46806340	46806836	497	CpG:_47	ENSG00000117481	NSUN4	non-bivalent	HMD	5	5	5	5	5	5	5	5	5	5
chr1	46859725	46860291	567	CpG:_71	ENSG00000117480	FAAH	bivalent	HMD	5	5	5	5	4	5	5	2	5	1
chr1	47069616	47070179	564	CpG:_51	ENSG00000079277	MKNK1	non-bivalent	HMD	5	5	5	5	5	5	5	5	5	5
chr1	47082017	47082526	510	CpG:_45	ENSG00000079277	MKNK1	bivalent	HMD	5	5	5	5	5	5	5	5	5	5
chr1	47133675	47134395	721	CpG:_77	ENSG00000123472	ATPAF1	non-bivalent	HMD	5	5	5	5	5	5	5	5	5	5
chr1	47184403	47185083	681	CpG:_72	ENSG00000159658	EFCAB14	non-bivalent	HMD	5	5	5	5	5	5	5	5	5	5
chr1	47489227	47489633	407	CpG:_40	ENSG00000186377	CYP4X1	bivalent	other	5	3	5	5	4	5	5	1	5	1
chr1	47690981	47691727	747	CpG:_66	ENSG00000226252	RP1-18D14.7	bivalent	other	2	3	5	2	5	5	5	3	5	5
chr1	47696505	47698197	1693	CpG:_129	ENSG00000162367	TAL1	bivalent	other	1	3	1	2	1	1	3	3	5	2
chr1	47779708	47780211	504	CpG:_51	ENSG00000123473	STIL	non-bivalent	HMD	5	5	5	5	5	5	5	5	5	5
chr1	47799412	47800426	1015	CpG:_88	ENSG00000162368	CMPK1	non-bivalent	HMD	5	5	5	5	5	5	5	5	5	5
chr1	47899662	47900385	724	CpG:_54	ENSG00000237424	FOXD2-AS1	bivalent	HMD	3	1	5	1	5	5	5	3	3	5
chr1	48459813	48460061	249	CpG:_20	ENSG00000269113	TRABD2B	bivalent	other	5	5	4	5	5	5	4	5	5	4
chr1	48462132	48462976	845	CpG:_90	ENSG00000269113	TRABD2B	bivalent	other	1	5	5	1	5	5	1	5	5	5
chr1	48937305	48937683	379	CpG:_28	ENSG00000132122	SPATA6	non-bivalent	other	1	3	5	5	5	5	5	1	5	5
chr1	49242372	49242810	439	CpG:_38	ENSG00000162373	BEND5	non-bivalent	other	5	5	5	5	1	5	1	5	5	5
chr1	50489418	50489846	429	CpG:_40	ENSG00000186094	AGBL4	bivalent	PMD	1	5	5	5	2	5	4	5	5	5
chr1	50513645	50514320	676	CpG:_71	ENSG00000162374	ELAVL4	bivalent	PMD	1	1	2	2	2	3	3	3	5	3
chr1	50884229	50891471	7243	CpG:_480	ENSG00000142700	DMRTA2	bivalent	other	1	3	3	1	2	3	1	3	1	5
chr1	51425448	51426070	623	CpG:_61	ENSG00000185104	FAF1	non-bivalent	HMD	5	5	5	5	5	5	5	5	5	5
chr1	51433763	51435505	1743	CpG:_145	ENSG00000123080	CDKN2C	bivalent	HMD	5	5	5	5	5	5	5	5	5	5
chr1	51701768	51702542	775	CpG:_71	ENSG00000123091	RNF11	non-bivalent	HMD	5	5	5	5	5	5	5	5	5	5
chr1	51796098	51796589	492	CpG:_53	ENSG00000085831	TTC39A	bivalent	HMD	5	5	5	5	5	5	5	5	5	5
chr1	51984548	51985216	669	CpG:_59	ENSG00000085832	EPS15	non-bivalent	HMD	5	5	5	5	5	5	5	5	5	5
chr1	52195029	52195821	793	CpG:_69	ENSG00000117859	OSBPL9	non-bivalent	HMD	5	5	5	2	5	5	5	5	5	5
chr1	52344179	52344939	761	CpG:_63	ENSG00000078618	NRD1	non-bivalent	HMD	5	5	5	5	5	5	5	5	5	5
chr1	52455971	52456453	483	CpG:_50	ENSG00000169213	RAB3B	non-bivalent	other	5	5	5	5	5	5	5	5	5	5
chr1	52498453	52499505	1053	CpG:_102	ENSG00000198841	KTI12	non-bivalent	other	1	5	5	5	5	5	5	5	5	5
chr1	52520747	52521124	378	CpG:_33	ENSG00000117862	TXNDC12	non-bivalent	HMD	5	5	5	5	5	5	5	5	5	5
chr1	52521781	52522296	516	CpG:_46	ENSG00000117862	TXNDC12	non-bivalent	HMD	5	5	5	5	5	5	5	5	5	5
chr1	52607401	52608504	1104	CpG:_133	ENSG00000157077	ZFYVE9	non-bivalent	HMD	5	5	5	5	5	5	5	5	5	5
chr1	52831512	52832181	670	CpG:_74	ENSG00000154222	CC2D1B	non-bivalent	HMD	5	5	5	5	5	5	5	5	5	5
chr1	52834140	52834528	389	CpG:_45	ENSG00000224680	PLA2G12AP1	non-bivalent	HMD	5	5	5	5	4	5	5	5	5	5
chr1	52869868	52870305	438	CpG:_40	ENSG00000085840	ORC1	non-bivalent	HMD	5	5	5	5	5	5	5	5	5	5
chr1	53018259	53019599	1341	CpG:_120	ENSG00000134744	ZCCHC11	non-bivalent	other	5	5	5	5	5	5	5	5	5	5
chr1	53067881	53068608	728	CpG:_91	ENSG00000116157	GPX7	bivalent	other	3	3	5	2	2	5	3	3	5	5
chr1	53098630	53099303	674	CpG:_70	ENSG00000182183	FAM159A	bivalent	other	3	1	5	5	3	5	3	3	5	5
chr1	53163689	53164180	492	CpG:_54	ENSG00000162377	COA7	non-bivalent	HMD	5	5	5	5	5	5	5	5	5	5
chr1	53192024	53192428	405	CpG:_45	ENSG00000162378	ZYG11B	non-bivalent	HMD	5	5	5	5	5	5	5	5	5	5
chr1	53308295	53309262	968	CpG:_112	ENSG00000203995	ZYG11A	bivalent	other	1	5	5	5	2	2	2	3	5	3
chr1	53386618	53387523	906	CpG:_81	ENSG00000121310	ECHDC2	bivalent	other	1	5	5	1	5	5	5	1	5	2
chr1	53392881	53393645	765	CpG:_64	ENSG00000121310	ECHDC2	bivalent	other	1	5	5	5	5	5	5	2	5	5
chr1	53527573	53528974	1402	CpG:_117	ENSG00000174348	PODN	bivalent	HMD	3	3	2	2	3	2	3	3	5	5
chr1	53544105	53544683	579	CpG:_43	ENSG00000174348	PODN	non-bivalent	HMD	5	5	5	5	4	5	5	5	1	5
chr1	53662310	53662815	506	CpG:_53	ENSG00000157184	CPT2	non-bivalent	HMD	5	5	5	5	5	5	5	5	5	5
chr1	53685946	53686391	446	CpG:_41	ENSG00000162384	C1orf123	non-bivalent	HMD	5	5	5	5	5	5	5	5	5	5
chr1	53703960	53704642	683	CpG:_60	ENSG00000162385	MAGOH	non-bivalent	HMD	5	5	5	5	5	5	5	5	5	5
chr1	53791688	53793496	1809	CpG:_159	ENSG00000157193	LRP8	non-bivalent	HMD	5	1	5	5	5	5	5	5	5	5
chr1	53904141	53905247	1107	CpG:_105	ENSG00000236253	SLC25A3P1	non-bivalent	other	5	5	5	5	2	5	5	5	5	5
chr1	53925192	53926228	1037	CpG:_90	ENSG00000143006	DMRTB1	non-bivalent	other	5	4	5	5	5	5	4	5	5	5
chr1	54303759	54304262	504	CpG:_54	ENSG00000058804	NDC1	non-bivalent	HMD	5	5	5	5	5	5	5	5	5	5
chr1	54355355	54355656	302	CpG:_32	ENSG00000058799	YIPF1	non-bivalent	HMD	5	5	5	5	5	5	5	5	5	5
chr1	54411058	54411943	886	CpG:_97	ENSG00000081870	HSPB11	non-bivalent	HMD	5	5	5	5	5	5	5	5	5	5
chr1	54518602	54519299	698	CpG:_55	ENSG00000116209	TMEM59	non-bivalent	HMD	5	5	5	5	5	5	5	5	5	5
chr1	54665822	54666259	438	CpG:_42	ENSG00000116221	MRPL37	non-bivalent	HMD	5	5	5	5	5	5	5	5	5	5
chr1	54870854	54872476	1623	CpG:_163	ENSG00000157216	SSBP3	non-bivalent	HMD	1	5	5	5	5	5	5	5	5	5
chr1	55007705	55008448	744	CpG:_71	ENSG00000162390	ACOT11	non-bivalent	HMD	5	2	5	2	5	5	5	5	5	5
chr1	55181346	55181853	508	CpG:_45	ENSG00000243725	TTC4	non-bivalent	other	5	5	5	5	5	5	5	5	5	5
chr1	55229993	55230369	377	CpG:_42	ENSG00000162396	PARS2	non-bivalent	other	5	5	5	5	5	5	5	5	5	5
chr1	55266278	55267058	781	CpG:_80	ENSG00000006555	TTC22	non-bivalent	other	1	5	5	3	5	5	5	5	5	1
chr1	55271666	55271972	307	CpG:_33	ENSG00000162398	C1orf177	non-bivalent	other	5	5	5	3	5	1	1	5	3	1
chr1	55352464	55353328	865	CpG:_107	ENSG00000116133	DHCR24	non-bivalent	HMD	5	5	5	5	5	5	5	5	5	5
chr1	55446088	55446846	759	CpG:_81	ENSG00000143001	TMEM61	bivalent	HMD	5	5	5	2	4	5	5	3	5	2
chr1	55505061	55506015	955	CpG:_85	LRG_275	LRG_275	bivalent	HMD	2	5	5	1	4	5	5	2	5	5
chr1	55680466	55681708	1243	CpG:_124	ENSG00000162402	USP24	non-bivalent	HMD	5	5	5	5	5	5	5	5	5	5
chr1	57110664	57111337	674	CpG:_73	ENSG00000162407	PPAP2B	bivalent	PMD	3	5	5	5	3	5	2	5	5	5
chr1	57887964	57890637	2674	CpG:_192	ENSG00000173406	DAB1	bivalent	PMD	2	1	5	5	1	5	3	5	5	5
chr1	59012327	59012577	251	CpG:_28	ENSG00000173406	DAB1	non-bivalent	other	5	5	5	5	5	5	5	5	5	5
chr1	59042014	59043295	1282	CpG:_146	ENSG00000184292	TACSTD2	bivalent	other	2	3	5	2	4	4	1	1	5	3
chr1	59247462	59250940	3479	CpG:_295	ENSG00000177606	JUN	bivalent	HMD	1	5	5	5	5	5	5	5	5	5
chr1	59612408	59612723	316	CpG:_39	ENSG00000224609	RP11-470E16.1	non-bivalent	HMD	3	5	5	2	2	5	5	3	5	5
chr1	59762103	59762794	692	CpG:_66	ENSG00000172456	FGGY	non-bivalent	HMD	5	5	5	5	5	5	5	5	5	5
chr1	60280625	60281048	424	CpG:_49	ENSG00000134709	HOOK1	bivalent	HMD	5	5	5	5	5	5	5	5	5	5
chr1	60392273	60392583	311	CpG:_24	ENSG00000134716	CYP2J2	bivalent	HMD	5	5	5	5	5	5	5	5	5	5
chr1	60539316	60539540	225	CpG:_23	ENSG00000162598	C1orf87	non-bivalent	PMD	1	2	2	1	1	3	4	3	5	3
chr1	61519353	61519971	619	CpG:_50	ENSG00000162599	NFIA	bivalent	HMD	5	5	5	5	5	3	5	3	5	5
chr1	61548754	61549564	811	CpG:_99	ENSG00000263380	AC096534.1	bivalent	HMD	5	5	5	5	4	5	5	5	5	5
chr1	62190648	62190942	295	CpG:_27	ENSG00000162604	TM2D1	non-bivalent	HMD	5	5	5	5	5	5	5	5	5	5
chr1	62207828	62208818	991	CpG:_89	ENSG00000271200	RP11-430G17.3	non-bivalent	HMD	5	5	5	5	5	5	5	5	5	5
chr1	62784137	62785133	997	CpG:_103	ENSG00000132854	KANK4	bivalent	other	1	2	1	1	1	5	5	1	5	5
chr1	62901652	62903667	2016	CpG:_201	ENSG00000162607	USP1	non-bivalent	HMD	5	5	5	5	5	5	5	5	5	5
chr1	63153381	63154349	969	CpG:_113	ENSG00000116641	DOCK7	non-bivalent	HMD	5	5	5	5	5	5	5	5	5	5
chr1	63782395	63790471	8077	CpG:_561	ENSG00000224209	LINC00466	bivalent	PMD	2	2	3	1	2	1	2	1	1	3
chr1	63833110	63833821	712	CpG:_73	ENSG00000088035	ALG6	non-bivalent	HMD	5	5	5	5	5	5	5	5	5	5
chr1	64058938	64059913	976	CpG:_104	ENSG00000142856	ITGB3BP	non-bivalent	HMD	5	5	5	5	5	5	5	5	5	5
chr1	64239466	64240779	1314	CpG:_132	ENSG00000185483	ROR1	non-bivalent	other	5	5	5	5	5	5	5	5	5	5
chr1	64935555	64936614	1060	CpG:_117	ENSG00000158966	CACHD1	bivalent	HMD	3	5	5	5	5	5	5	5	5	5
chr1	64971359	64971604	246	CpG:_23	ENSG00000158966	CACHD1	non-bivalent	HMD	5	1	5	5	5	5	5	5	5	5
chr1	65210283	65211238	956	CpG:_93	ENSG00000162437	RAVER2	non-bivalent	HMD	5	5	5	5	5	5	5	5	5	5
chr1	65431456	65432614	1159	CpG:_120	ENSG00000162434	JAK1	non-bivalent	HMD	5	5	5	5	5	5	5	5	5	5
chr1	65613042	65614898	1857	CpG:_171	ENSG00000162433	AK4	bivalent	other	5	5	5	5	5	5	5	5	5	5
chr1	65720048	65720592	545	CpG:_57	ENSG00000116675	DNAJC6	bivalent	PMD	5	5	5	5	5	5	5	5	5	5
chr1	65775019	65775746	728	CpG:_67	ENSG00000116675	DNAJC6	non-bivalent	PMD	5	1	5	5	5	5	5	5	5	5
chr1	65885857	65886704	848	CpG:_84	ENSG00000116678	LEPR	non-bivalent	PMD	5	5	5	5	5	5	5	5	5	5
chr1	65991002	65991811	810	CpG:_88	ENSG00000116678	LEPR	bivalent	PMD	3	5	2	3	3	5	2	3	5	1
chr1	66258441	66258918	478	CpG:_54	ENSG00000184588	PDE4B	bivalent	PMD	3	1	5	5	1	5	3	2	5	5
chr1	67218080	67218293	214	CpG:_23	ENSG00000152760	TCTEX1D1	bivalent	PMD	2	5	2	3	5	3	2	3	5	5
chr1	67390469	67391109	641	CpG:_53	ENSG00000152763	WDR78	non-bivalent	other	5	5	5	5	5	5	5	5	5	5
chr1	67395684	67396483	800	CpG:_71	ENSG00000198160	MIER1	non-bivalent	other	5	5	5	5	5	5	5	5	5	5
chr1	67519225	67520139	915	CpG:_84	ENSG00000116704	SLC35D1	non-bivalent	other	5	5	5	5	5	5	5	5	5	5
chr1	67600391	67600715	325	CpG:_27	ENSG00000203963	C1orf141	non-bivalent	other	4	3	3	2	1	3	1	3	5	5
chr1	67773330	67773767	438	CpG:_60	ENSG00000081985	IL12RB2	bivalent	other	2	2	5	5	3	3	3	3	5	2
chr1	68150914	68152270	1357	CpG:_138	ENSG00000116717	GADD45A	non-bivalent	HMD	5	5	5	5	5	5	5	5	5	5
chr1	68298372	68299315	944	CpG:_86	ENSG00000172380	GNG12	bivalent	HMD	5	5	5	5	4	5	5	5	5	5
chr1	68516237	68516473	237	CpG:_21	ENSG00000162595	DIRAS3	non-bivalent	other	5	5	5	5	5	5	5	4	4	5
chr1	68517255	68517474	220	CpG:_22	ENSG00000162595	DIRAS3	non-bivalent	other	5	5	3	5	5	1	1	1	1	1
chr1	68696640	68697628	989	CpG:_80	ENSG00000116729	WLS	bivalent	HMD	1	5	5	5	5	5	5	1	5	5
chr1	68962284	68963006	723	CpG:_70	ENSG00000024526	DEPDC1	non-bivalent	other	5	5	5	5	5	5	5	5	5	5
chr1	70032968	70034495	1528	CpG:_133	ENSG00000033122	LRRC7	bivalent	PMD	2	2	5	5	3	5	2	5	5	5
chr1	70671184	70671442	259	CpG:_28	ENSG00000066557	LRRC40	non-bivalent	HMD	5	5	5	5	5	5	5	5	5	5
chr1	70687301	70687560	260	CpG:_21	ENSG00000116754	SRSF11	non-bivalent	HMD	5	5	5	5	5	5	5	5	5	5
chr1	70819734	70820719	986	CpG:_84	ENSG00000118454	ANKRD13C	non-bivalent	HMD	5	5	5	5	5	5	5	5	5	5
chr1	70876623	70877091	469	CpG:_40	ENSG00000116761	CTH	non-bivalent	HMD	5	5	5	5	5	5	5	5	5	5
chr1	71512225	71513804	1580	CpG:_142	ENSG00000050628	PTGER3	bivalent	other	1	2	5	5	2	1	1	1	5	1
chr1	71546487	71546783	297	CpG:_20	ENSG00000132485	ZRANB2	non-bivalent	other	5	5	5	5	5	5	5	5	5	5
chr1	74663827	74664035	209	CpG:_24	ENSG00000162620	LRRIQ3	non-bivalent	other	5	5	5	5	5	5	5	5	5	5
chr1	75601999	75602878	880	CpG:_81	ENSG00000162624	LHX8	bivalent	other	1	2	1	2	2	2	1	2	5	3
chr1	76189917	76190730	814	CpG:_66	ENSG00000117054	ACADM	non-bivalent	other	5	5	5	5	5	5	5	5	5	5
chr1	76262537	76262903	367	CpG:_30	ENSG00000057468	MSH4	non-bivalent	HMD	5	5	5	4	4	5	5	4	3	4
chr1	76540148	76540653	506	CpG:_39	ENSG00000184005	ST6GALNAC3	non-bivalent	PMD	5	1	5	2	5	5	2	5	5	5
chr1	77333112	77334534	1423	CpG:_112	ENSG00000117069	ST6GALNAC5	bivalent	PMD	3	5	1	1	3	5	3	3	5	5
chr1	77684997	77685252	256	CpG:_23	ENSG00000142892	PIGK	non-bivalent	HMD	5	5	5	5	5	5	5	5	5	5
chr1	77747315	77748224	910	CpG:_103	ENSG00000154027	AK5	bivalent	PMD	1	1	5	1	3	5	3	5	5	5
chr1	78148218	78149418	1201	CpG:_102	ENSG00000036549	ZZZ3	non-bivalent	HMD	5	5	5	5	5	5	5	5	5	5
chr1	78224844	78225650	807	CpG:_78	ENSG00000077254	USP33	non-bivalent	HMD	5	5	5	5	5	5	5	5	5	5
chr1	78277367	78277607	241	CpG:_21	ENSG00000219201	RP11-181C21.4	non-bivalent	HMD	4	2	1	3	4	5	4	4	2	4
chr1	78444764	78445281	518	CpG:_51	ENSG00000162613	FUBP1	non-bivalent	HMD	5	5	5	5	5	5	5	5	5	5
chr1	78956625	78957516	892	CpG:_70	ENSG00000122420	PTGFR	bivalent	PMD	5	5	5	1	2	5	3	3	5	1
chr1	79472282	79472537	256	CpG:_33	ENSG00000162618	ELTD1	non-bivalent	PMD	4	1	3	3	5	3	5	3	3	3
chr1	82265999	82269048	3050	CpG:_274	ENSG00000117114	LPHN2	non-bivalent	PMD	3	5	5	5	3	5	5	5	5	5
chr1	84326268	84326838	571	CpG:_50	ENSG00000233008	RP11-475O6.1	non-bivalent	other	2	5	4	4	5	5	5	3	5	5
chr1	84464224	84465232	1009	CpG:_87	ENSG00000137941	TTLL7	bivalent	HMD	5	5	5	5	2	5	5	5	5	5
chr1	84543147	84544261	1115	CpG:_111	ENSG00000271576	RP11-486G15.2	non-bivalent	other	5	5	5	5	3	5	5	5	5	5
chr1	84944933	84945350	418	CpG:_40	ENSG00000117133	RPF1	non-bivalent	HMD	5	5	5	5	5	5	5	5	5	5
chr1	84971345	84972491	1147	CpG:_98	ENSG00000174021	GNG5	non-bivalent	HMD	5	5	5	5	5	5	5	5	5	5
chr1	85039826	85040344	519	CpG:_45	ENSG00000117151	CTBS	non-bivalent	HMD	5	5	5	5	5	5	5	5	5	1
chr1	85155606	85156574	969	CpG:_95	ENSG00000117155	SSX2IP	non-bivalent	HMD	5	5	5	5	5	5	5	5	5	5
chr1	85358360	85359187	828	CpG:_89	ENSG00000171517	LPAR3	bivalent	other	3	3	5	5	3	5	3	5	5	3
chr1	85462586	85463435	850	CpG:_89	ENSG00000153898	MCOLN2	bivalent	other	2	2	5	5	2	5	5	5	5	5
chr1	85513510	85514555	1046	CpG:_114	ENSG00000055732	MCOLN3	bivalent	other	1	1	5	1	2	5	5	5	5	1
chr1	85665819	85667650	1832	CpG:_178	ENSG00000097096	SYDE2	non-bivalent	other	5	5	5	5	5	5	5	5	5	5
chr1	85724702	85725524	823	CpG:_74	ENSG00000162642	C1orf52	non-bivalent	HMD	5	5	5	5	5	5	5	5	5	5
chr1	85741866	85742535	670	CpG:_78	ENSG00000223653	RP11-131L23.1	non-bivalent	HMD	5	5	5	5	5	5	5	5	5	5
chr1	85929941	85931168	1228	CpG:_128	ENSG00000153904	DDAH1	bivalent	HMD	5	5	5	5	5	5	5	5	5	5
chr1	86042230	86042935	706	CpG:_73	ENSG00000153904	DDAH1	bivalent	HMD	5	5	5	5	5	5	5	5	5	5
chr1	86046363	86047240	878	CpG:_100	ENSG00000142871	CYR61	non-bivalent	HMD	5	5	5	5	4	5	5	5	5	5
chr1	86174042	86174253	212	CpG:_23	ENSG00000117174	ZNHIT6	non-bivalent	HMD	5	5	5	5	5	5	5	5	5	5
chr1	86621279	86622871	1593	CpG:_106	ENSG00000171502	COL24A1	bivalent	PMD	1	5	5	2	3	5	3	3	5	5
chr1	86861567	86862083	517	CpG:_47	ENSG00000122417	ODF2L	non-bivalent	HMD	5	1	5	5	5	5	5	5	5	5
chr1	87018669	87019254	586	CpG:_45	ENSG00000224466	RP4-651E10.3	non-bivalent	PMD	5	4	5	4	5	5	4	5	5	4
chr1	87169876	87171015	1140	CpG:_118	ENSG00000261737	RP4-612B15.3	non-bivalent	HMD	5	5	5	5	5	5	5	5	5	5
chr1	87380163	87381214	1052	CpG:_101	ENSG00000153936	HS2ST1	non-bivalent	HMD	5	5	5	5	5	5	5	5	5	5
chr1	87597544	87598515	972	CpG:_78	ENSG00000267272	LINC01140	bivalent	HMD	5	5	5	5	2	2	2	2	2	5
chr1	87793803	87795142	1340	CpG:_122	ENSG00000143013	LMO4	non-bivalent	other	5	5	5	5	5	5	5	5	5	5
chr1	87797369	87797884	516	CpG:_36	ENSG00000143013	LMO4	non-bivalent	other	5	5	5	5	5	5	5	5	5	5
chr1	89149595	89150658	1064	CpG:_104	ENSG00000065243	PKN2	non-bivalent	HMD	5	5	5	5	5	5	5	5	5	5
chr1	89356964	89357391	428	CpG:_44	ENSG00000137947	GTF2B	non-bivalent	HMD	5	5	5	5	5	5	5	5	5	5
chr1	89458035	89458604	570	CpG:_52	ENSG00000137944	CCBL2	non-bivalent	HMD	5	5	5	5	5	5	5	5	5	5
chr1	89989811	89990986	1176	CpG:_121	ENSG00000197147	LRRC8B	non-bivalent	other	5	5	5	5	5	5	5	5	5	5
chr1	90098231	90099292	1062	CpG:_123	ENSG00000231999	RP5-1007M22.2	bivalent	HMD	1	3	5	5	1	5	5	5	5	5
chr1	90228745	90229173	429	CpG:_30	ENSG00000171488	LRRC8C	bivalent	other	2	5	5	2	1	5	5	5	5	5
chr1	90286190	90287222	1033	CpG:_106	ENSG00000272931	RP5-943J3.2	non-bivalent	other	5	5	5	5	5	5	5	5	5	5
chr1	90308840	90309606	767	CpG:_62	ENSG00000171492	LRRC8D	non-bivalent	HMD	5	5	5	5	5	3	5	5	2	5
chr1	90460400	90461237	838	CpG:_90	ENSG00000162664	ZNF326	non-bivalent	HMD	5	5	5	5	5	5	5	5	5	5
chr1	91182510	91182857	348	CpG:_26	ENSG00000143032	BARHL2	bivalent	other	3	2	3	2	2	3	3	3	5	3
chr1	91300980	91301891	912	CpG:_86	ENSG00000233593	RP4-665J23.1	non-bivalent	HMD	3	1	2	5	1	3	3	3	5	3
chr1	91316250	91317390	1141	CpG:_106	ENSG00000233593	RP4-665J23.1	bivalent	HMD	1	5	5	1	3	1	2	5	5	5
chr1	91359123	91359563	441	CpG:_46	ENSG00000232882	PHKA1P1	non-bivalent	HMD	5	4	5	5	1	5	4	5	5	4
chr1	91487159	91487807	649	CpG:_71	ENSG00000122482	ZNF644	non-bivalent	HMD	5	5	5	5	5	5	5	5	5	5
chr1	91869877	91870390	514	CpG:_62	ENSG00000162669	HFM1	non-bivalent	PMD	2	5	5	5	1	5	5	5	5	5
chr1	91966264	91966999	736	CpG:_72	ENSG00000097046	CDC7	non-bivalent	other	5	5	5	5	5	5	5	5	5	5
chr1	92001024	92001444	421	CpG:_38	ENSG00000241318	RP11-47K11.2	non-bivalent	HMD	5	5	5	5	4	5	4	5	5	5
chr1	92350914	92352085	1172	CpG:_130	ENSG00000069702	TGFBR3	bivalent	HMD	5	5	5	5	5	5	5	5	5	5
chr1	92414719	92414986	268	CpG:_22	ENSG00000137948	BRDT	non-bivalent	other	4	5	4	5	5	5	2	5	4	5
chr1	92495368	92495964	597	CpG:_68	ENSG00000172031	EPHX4	bivalent	other	1	3	5	5	4	5	5	5	5	1
chr1	92545820	92546480	661	CpG:_52	ENSG00000189195	BTBD8	non-bivalent	HMD	5	5	5	5	5	5	5	5	5	5
chr1	92683439	92683682	244	CpG:_21	ENSG00000203910	C1orf146	non-bivalent	other	5	5	5	5	5	5	5	5	5	5
chr1	92764174	92764926	753	CpG:_72	ENSG00000174842	GLMN	non-bivalent	HMD	5	5	5	5	5	5	5	5	5	5
chr1	92945908	92952609	6702	CpG:_491	LRG_63	LRG_63	bivalent	other	1	1	5	1	1	1	5	1	5	5
chr1	93249939	93251096	1158	CpG:_107	ENSG00000067208	EVI5	non-bivalent	HMD	5	5	5	5	5	5	5	5	5	5
chr1	93297499	93298122	624	CpG:_55	ENSG00000122406	RPL5	non-bivalent	HMD	5	5	5	5	5	5	5	5	5	5
chr1	93426513	93427754	1242	CpG:_140	ENSG00000154511	FAM69A	non-bivalent	other	5	5	5	5	5	5	5	5	5	5
chr1	93544559	93545032	474	CpG:_45	ENSG00000143033	MTF2	non-bivalent	HMD	5	5	5	5	5	5	5	5	5	5
chr1	93645433	93646471	1039	CpG:_102	ENSG00000117500	TMED5	non-bivalent	HMD	5	5	5	5	5	5	5	5	5	5
chr1	93811219	93811940	722	CpG:_64	ENSG00000223745	RP4-717I23.3	non-bivalent	HMD	5	5	5	5	5	5	5	5	5	5
chr1	93913637	93914524	888	CpG:_100	ENSG00000137942	FNBP1L	non-bivalent	HMD	5	5	5	5	5	5	5	5	5	5
chr1	94146322	94147504	1183	CpG:_116	ENSG00000137936	BCAR3	non-bivalent	HMD	5	1	5	5	5	5	5	5	5	5
chr1	94311845	94313086	1242	CpG:_149	ENSG00000137936	BCAR3	non-bivalent	HMD	5	5	5	5	5	5	5	5	5	5
chr1	94344508	94344822	315	CpG:_35	ENSG00000067334	DNTTIP2	non-bivalent	HMD	5	5	5	5	2	5	5	5	5	5
chr1	94374370	94375467	1098	CpG:_132	ENSG00000023909	GCLM	non-bivalent	HMD	5	5	5	5	5	5	5	5	5	5
chr1	94702691	94703344	654	CpG:_73	ENSG00000137962	ARHGAP29	bivalent	other	5	5	5	5	5	5	5	5	5	2
chr1	94712907	94713517	611	CpG:_93	ENSG00000231363	RP11-148B18.1	bivalent	other	5	5	5	5	5	5	5	5	5	5
chr1	94883526	94884402	877	CpG:_90	ENSG00000117528	ABCD3	bivalent	other	5	5	5	5	5	5	5	5	5	5
chr1	95006838	95008051	1214	CpG:_102	ENSG00000117525	F3	non-bivalent	HMD	5	5	5	5	5	5	5	5	5	5
chr1	95285603	95286319	717	CpG:_72	ENSG00000224081	LINC01057	bivalent	HMD	5	5	5	5	5	5	5	5	5	5
chr1	95391838	95393116	1279	CpG:_137	ENSG00000117519	CNN3	non-bivalent	HMD	5	5	5	5	5	5	5	2	5	5
chr1	95538252	95538551	300	CpG:_29	ENSG00000172339	ALG14	non-bivalent	HMD	5	5	5	5	5	5	5	5	5	5
chr1	95582751	95583572	822	CpG:_94	ENSG00000152078	TMEM56	bivalent	HMD	5	5	5	5	5	5	5	5	5	5
chr1	95699726	95700142	417	CpG:_43	ENSG00000122481	RWDD3	non-bivalent	other	5	5	5	5	5	5	5	5	5	5
chr1	97187103	97187606	504	CpG:_65	ENSG00000117569	PTBP2	non-bivalent	other	5	5	5	5	5	5	5	5	5	5
chr1	98386190	98386724	535	CpG:_47	ENSG00000188641	DPYD	non-bivalent	PMD	5	5	5	5	5	5	5	5	5	5
chr1	98510967	98511710	744	CpG:_73	ENSG00000225206	MIR137HG	bivalent	PMD	3	2	3	5	3	3	3	5	5	5
chr1	99126873	99127711	839	CpG:_92	ENSG00000162627	SNX7	non-bivalent	HMD	5	5	5	1	4	5	5	5	5	5
chr1	99469933	99470968	1036	CpG:_95	ENSG00000117598	LPPR5	bivalent	PMD	1	1	5	5	3	5	3	5	5	5
chr1	100315421	100316009	589	CpG:_63	ENSG00000162688	AGL	non-bivalent	HMD	5	5	5	5	5	5	5	5	5	5
chr1	100435298	100436070	773	CpG:_70	ENSG00000228084	RP5-884G6.2	non-bivalent	HMD	5	5	5	5	5	5	5	5	5	5
chr1	100503483	100504404	922	CpG:_106	ENSG00000156875	HIAT1	non-bivalent	HMD	5	5	5	5	5	5	5	5	5	5
chr1	100598131	100598754	624	CpG:_45	ENSG00000156876	SASS6	non-bivalent	HMD	5	5	5	5	5	5	5	5	5	5
chr1	100678767	100679098	332	CpG:_38	ENSG00000225169	BRI3P1	non-bivalent	HMD	5	5	5	5	3	5	5	5	1	4
chr1	100731633	100731999	367	CpG:_36	ENSG00000224616	RP11-305E17.6	non-bivalent	HMD	5	5	5	5	5	5	5	5	5	5
chr1	100817710	100818899	1190	CpG:_92	ENSG00000079335	CDC14A	non-bivalent	HMD	5	5	5	5	5	5	5	5	5	5
chr1	101361550	101361808	259	CpG:_32	ENSG00000162694	EXTL2	non-bivalent	HMD	5	5	5	5	5	5	5	5	5	5
chr1	101491318	101491680	363	CpG:_31	ENSG00000117543	DPH5	non-bivalent	HMD	5	5	5	5	5	5	5	5	5	5
chr1	101702446	101702745	300	CpG:_35	ENSG00000170989	S1PR1	bivalent	other	3	5	5	1	3	5	3	5	5	5
chr1	104068488	104068913	426	CpG:_33	ENSG00000185946	RNPC3	non-bivalent	other	5	5	5	5	5	5	5	5	5	5
chr1	106623394	106623854	461	CpG:_37	ENSG00000237480	RP5-947P14.1	non-bivalent	PMD	4	1	2	5	2	2	2	2	2	2
chr1	107599206	107600410	1205	CpG:_116	ENSG00000198890	PRMT6	non-bivalent	PMD	3	5	5	5	3	5	1	5	5	5
chr1	107682890	107684463	1574	CpG:_134	ENSG00000162631	NTNG1	non-bivalent	PMD	3	3	5	5	3	5	3	5	5	5
chr1	108507252	108507841	590	CpG:_78	ENSG00000134215	VAV3	bivalent	PMD	3	2	5	5	3	5	2	5	5	5
chr1	108735228	108735513	286	CpG:_25	ENSG00000085491	SLC25A24	non-bivalent	HMD	5	4	2	4	5	5	5	5	4	5
chr1	108742401	108743201	801	CpG:_95	ENSG00000085491	SLC25A24	non-bivalent	HMD	5	2	5	5	5	5	5	5	5	5
chr1	108815331	108815872	542	CpG:_51	ENSG00000241361	SLC25A24P1	non-bivalent	PMD	5	5	5	5	5	5	5	5	5	5
chr1	108963750	108964291	542	CpG:_51	ENSG00000238118	SLC25A24P2	non-bivalent	other	5	5	5	5	5	5	5	5	5	5
chr1	109102539	109103212	674	CpG:_73	ENSG00000162636	FAM102B	non-bivalent	HMD	5	5	5	5	5	5	5	5	5	5
chr1	109203594	109204378	785	CpG:_95	ENSG00000162639	HENMT1	non-bivalent	HMD	3	1	5	5	5	5	5	5	5	3
chr1	109234789	109235161	373	CpG:_36	ENSG00000134186	PRPF38B	non-bivalent	HMD	5	5	5	5	5	5	5	5	5	5
chr1	109289019	109289822	804	CpG:_79	ENSG00000116266	STXBP3	non-bivalent	HMD	5	5	5	5	5	5	5	5	5	5
chr1	109419545	109420038	494	CpG:_61	ENSG00000121957	GPSM2	bivalent	HMD	5	5	5	5	5	5	5	5	5	5
chr1	109505682	109506214	533	CpG:_68	ENSG00000162641	AKNAD1	non-bivalent	HMD	5	5	5	5	5	5	5	5	5	5
chr1	109583856	109585032	1177	CpG:_102	ENSG00000085433	WDR47	non-bivalent	HMD	5	5	5	5	5	5	5	5	5	5
chr1	109618580	109618832	253	CpG:_24	ENSG00000197780	TAF13	non-bivalent	HMD	5	5	5	5	5	5	5	5	5	5
chr1	109633189	109633632	444	CpG:_44	ENSG00000273382	RP5-1065J22.8	non-bivalent	HMD	5	5	5	5	5	5	5	5	5	5
chr1	109642664	109643384	721	CpG:_74	ENSG00000270066	SCARNA2	non-bivalent	HMD	5	5	5	5	5	5	5	5	5	5
chr1	109656096	109656611	516	CpG:_48	ENSG00000179902	C1orf194	bivalent	HMD	3	2	5	1	2	5	5	3	5	5
chr1	109756443	109757098	656	CpG:_58	ENSG00000031698	SARS	non-bivalent	HMD	5	5	5	5	5	5	5	5	5	5
chr1	109791946	109792723	778	CpG:_78	ENSG00000143126	CELSR2	non-bivalent	HMD	5	5	5	5	5	5	5	5	5	5
chr1	109825711	109826207	497	CpG:_48	ENSG00000134222	PSRC1	non-bivalent	HMD	5	5	5	5	5	5	5	5	5	5
chr1	109940075	109940894	820	CpG:_109	ENSG00000134243	SORT1	non-bivalent	HMD	5	5	5	5	5	5	5	5	5	5
chr1	110008963	110010124	1162	CpG:_118	ENSG00000143028	SYPL2	bivalent	HMD	2	5	5	2	2	5	5	5	5	5
chr1	110036546	110036943	398	CpG:_38	ENSG00000174151	CYB561D1	non-bivalent	HMD	5	5	5	5	5	5	5	5	5	5
chr1	110051955	110052505	551	CpG:_68	ENSG00000181754	AMIGO1	bivalent	HMD	5	5	5	5	1	5	5	5	5	5
chr1	110091040	110091590	551	CpG:_53	ENSG00000065135	GNAI3	non-bivalent	HMD	5	5	5	5	5	5	5	5	5	5
chr1	110162465	110162716	252	CpG:_23	ENSG00000116337	AMPD2	non-bivalent	HMD	5	5	5	5	5	5	5	5	5	5
chr1	110198542	110199127	586	CpG:_50	ENSG00000168765	GSTM4	non-bivalent	HMD	5	5	5	2	5	5	5	5	5	5
chr1	110210582	110210956	375	CpG:_27	ENSG00000213366	GSTM2	non-bivalent	other	1	3	2	2	2	5	2	5	5	5
chr1	110230239	110230614	376	CpG:_32	ENSG00000134184	GSTM1	non-bivalent	other	2	5	5	5	5	5	5	5	5	5
chr1	110282352	110283306	955	CpG:_93	ENSG00000134202	GSTM3	bivalent	other	3	3	5	5	2	5	5	5	5	5
chr1	110453144	110453889	746	CpG:_63	ENSG00000184371	CSF1	bivalent	other	5	5	5	5	5	5	5	5	5	5
chr1	110527249	110528026	778	CpG:_64	ENSG00000168710	AHCYL1	non-bivalent	HMD	5	5	5	5	5	5	5	5	5	5
chr1	110577200	110577942	743	CpG:_59	ENSG00000143093	STRIP1	non-bivalent	HMD	5	5	5	5	5	5	5	5	5	5
chr1	110692989	110694264	1276	CpG:_140	ENSG00000197106	SLC6A17	bivalent	other	2	1	2	2	1	2	3	2	5	5
chr1	110752257	110754794	2538	CpG:_262	ENSG00000224965	KCNC4-AS1	bivalent	other	2	2	2	2	5	5	2	2	5	2
chr1	110880943	110882800	1858	CpG:_148	ENSG00000227963	RP5-1074L1.1	non-bivalent	other	5	5	5	5	5	5	5	5	5	5
chr1	110949893	110950540	648	CpG:_67	ENSG00000134248	LAMTOR5	non-bivalent	HMD	5	5	5	5	5	5	5	5	5	5
chr1	111216245	111217937	1693	CpG:_190	ENSG00000177272	KCNA3	bivalent	PMD	2	2	3	2	3	3	2	1	5	1
chr1	111505882	111507007	1126	CpG:_87	ENSG00000121931	LRIF1	non-bivalent	PMD	1	5	5	5	3	5	2	3	5	5
chr1	111682228	111683303	1076	CpG:_90	ENSG00000156171	DRAM2	non-bivalent	other	5	5	5	5	5	5	5	5	5	5
chr1	111746338	111747303	966	CpG:_94	ENSG00000162777	DENND2D	non-bivalent	other	5	5	5	5	5	5	5	5	5	5
chr1	111889139	111889539	401	CpG:_30	ENSG00000173947	PIFO	non-bivalent	PMD	3	2	5	2	3	5	5	2	5	5
chr1	111991305	111992202	898	CpG:_68	ENSG00000116455	WDR77	non-bivalent	other	5	5	5	5	5	5	5	5	5	5
chr1	112162205	112162837	633	CpG:_56	ENSG00000116473	RAP1A	non-bivalent	HMD	5	5	5	5	5	5	5	5	5	5
chr1	112281053	112283277	2225	CpG:_171	ENSG00000197852	FAM212B	non-bivalent	HMD	5	2	5	5	2	5	5	2	5	5
chr1	112298042	112298992	951	CpG:_89	ENSG00000197852	FAM212B	non-bivalent	HMD	5	5	5	5	5	5	5	5	5	5
chr1	112531560	112533773	2214	CpG:_189	ENSG00000171385	KCND3	bivalent	PMD	1	5	5	5	5	5	5	5	5	5
chr1	112938496	112939113	618	CpG:_46	ENSG00000143079	CTTNBP2NL	non-bivalent	HMD	5	5	5	5	5	5	5	5	5	5
chr1	113050814	113052301	1488	CpG:_144	ENSG00000134245	WNT2B	bivalent	HMD	2	2	5	5	5	5	5	5	5	2
chr1	113161592	113162571	980	CpG:_76	ENSG00000007341	ST7L	non-bivalent	HMD	5	5	5	5	5	5	5	5	5	5
chr1	113249343	113250198	856	CpG:_69	ENSG00000155366	RHOC	bivalent	HMD	5	5	5	5	5	5	5	5	5	5
chr1	113256886	113258149	1264	CpG:_113	ENSG00000155367	PPM1J	bivalent	HMD	5	5	5	1	5	5	5	5	5	5
chr1	113392143	113392807	665	CpG:_71	ENSG00000215866	RP11-426L16.8	non-bivalent	other	3	5	5	5	5	5	5	3	5	5
chr1	113498367	113499312	946	CpG:_97	ENSG00000155380	SLC16A1	non-bivalent	HMD	5	5	5	5	5	5	5	5	5	5
chr1	113615592	113616260	669	CpG:_57	ENSG00000238198	RP11-31F15.2	non-bivalent	HMD	5	5	5	5	5	5	5	5	5	5
chr1	113932581	113934070	1490	CpG:_137	ENSG00000081026	MAGI3	bivalent	HMD	5	5	5	5	5	5	5	5	5	5
chr1	114301515	114302272	758	CpG:_80	ENSG00000116793	PHTF1	non-bivalent	HMD	5	5	5	5	5	5	5	5	5	5
chr1	114354374	114355300	927	CpG:_97	ENSG00000081019	RSBN1	non-bivalent	HMD	5	5	5	5	5	5	5	5	5	5
chr1	114447455	114448024	570	CpG:_61	ENSG00000134262	AP4B1	non-bivalent	HMD	5	5	5	5	5	5	5	5	5	5
chr1	114471966	114472899	934	CpG:_78	ENSG00000235527	RP5-1073O3.7	non-bivalent	HMD	5	5	5	5	5	5	5	5	5	5
chr1	114695137	114696672	1536	CpG:_155	ENSG00000134207	SYT6	bivalent	PMD	3	1	2	5	2	2	3	5	5	5
chr1	115053061	115054264	1204	CpG:_112	ENSG00000197323	TRIM33	non-bivalent	other	5	5	5	5	5	5	5	5	5	5
chr1	115323076	115323462	387	CpG:_35	ENSG00000052723	SIKE1	non-bivalent	other	5	5	5	5	5	5	5	5	5	5
chr1	115397449	115397942	494	CpG:_37	ENSG00000198765	SYCP1	non-bivalent	other	4	5	1	2	5	1	2	2	3	3
chr1	115631851	115632584	734	CpG:_64	ENSG00000134198	TSPAN2	bivalent	other	5	3	5	2	2	2	5	5	5	5
chr1	115880168	115881332	1165	CpG:_103	LRG_260	LRG_260	bivalent	other	1	1	5	2	1	5	3	2	5	5
chr1	116184381	116185561	1181	CpG:_133	ENSG00000173218	VANGL1	non-bivalent	other	5	5	5	5	5	5	5	5	5	1
chr1	116518758	116519537	780	CpG:_81	ENSG00000163393	SLC22A15	non-bivalent	HMD	5	1	5	5	2	5	5	5	5	5
chr1	116961183	116961542	360	CpG:_44	ENSG00000203865	ATP1A1OS	non-bivalent	HMD	5	5	5	5	5	5	5	5	5	5
chr1	117112961	117113883	923	CpG:_85	ENSG00000116815	CD58	non-bivalent	HMD	5	5	5	5	5	5	5	5	5	5
chr1	117209825	117210621	797	CpG:_80	ENSG00000143061	IGSF3	bivalent	HMD	5	5	5	5	5	5	5	5	5	5
chr1	117452204	117453452	1249	CpG:_124	ENSG00000134247	PTGFRN	non-bivalent	HMD	5	5	5	5	4	5	5	5	5	5
chr1	117602389	117603270	882	CpG:_64	ENSG00000116830	TTF2	non-bivalent	HMD	5	5	5	5	5	5	5	5	5	5
chr1	117664181	117665148	968	CpG:_98	ENSG00000134253	TRIM45	non-bivalent	HMD	5	5	5	5	2	5	5	5	5	2
chr1	117909175	117910445	1271	CpG:_145	ENSG00000198162	MAN1A2	bivalent	HMD	5	5	5	5	5	5	5	5	5	5
chr1	118147959	118149670	1712	CpG:_136	ENSG00000236866	AL157902.3	bivalent	other	5	5	5	5	5	5	5	5	5	5
chr1	118471841	118472720	880	CpG:_73	ENSG00000196505	GDAP2	non-bivalent	HMD	5	5	5	5	5	5	5	5	5	5
chr1	118727817	118728097	281	CpG:_23	ENSG00000155761	SPAG17	non-bivalent	other	5	1	5	3	3	3	1	3	5	1
chr1	119529820	119530712	893	CpG:_84	ENSG00000092607	TBX15	bivalent	HMD	3	3	3	3	3	3	3	3	5	5
chr1	119531992	119532196	205	CpG:_19	ENSG00000092607	TBX15	bivalent	HMD	1	2	3	5	2	3	3	3	1	3
chr1	119543822	119544339	518	CpG:_42	ENSG00000226172	RP4-712E4.1	bivalent	HMD	3	3	5	3	3	5	5	3	5	5
chr1	119682875	119683411	537	CpG:_47	ENSG00000116874	WARS2	non-bivalent	HMD	5	5	5	5	5	5	5	5	5	5
chr1	120190378	120191251	874	CpG:_78	ENSG00000143067	ZNF697	non-bivalent	other	5	5	5	5	4	5	5	5	5	5
chr1	120395810	120396075	266	CpG:_21	ENSG00000227205	PFN1P9	non-bivalent	HMD	5	5	1	1	4	5	5	4	5	5
chr1	120439014	120439220	207	CpG:_22	ENSG00000134249	ADAM30	non-bivalent	HMD	5	5	1	1	5	1	1	1	5	2
chr1	120611349	120612440	1092	CpG:_108	ENSG00000134250	NOTCH2	non-bivalent	HMD	5	5	5	5	5	5	5	5	5	5
chr1	120835962	120839391	3430	CpG:_264	ENSG00000236933	RP11-439A17.7	non-bivalent	other	5	5	5	5	5	5	2	5	5	5
chr1	120905972	120906396	425	CpG:_40	ENSG00000223345	HIST2H2BA	non-bivalent	PMD	5	5	1	4	5	3	3	2	2	5
chr1	120925179	120926081	903	CpG:_88	ENSG00000233029	RP11-439A17.9	non-bivalent	PMD	5	5	5	5	5	5	5	5	5	5
chr1	121137785	121139057	1273	CpG:_132	ENSG00000227082	AL592494.5	bivalent	other	1	5	5	5	1	5	3	5	5	5
chr1	121260858	121261525	668	CpG:_75	ENSG00000231752	EMBP1	non-bivalent	PMD	2	5	5	5	1	5	3	5	5	3
chr1	142618752	142619238	487	CpG:_46	ENSG00000230880	RP11-417J8.3	non-bivalent	other	4	5	5	4	5	1	5	5	5	1
chr1	143467294	143467675	382	CpG:_28	ENSG00000185044	RP11-435B5.4	non-bivalent	HMD	4	5	4	4	1	5	4	4	4	4
chr1	143663819	143664138	320	CpG:_22	ENSG00000223804	RP6-206I17.1	non-bivalent	PMD	5	1	2	3	5	2	2	3	2	1
chr1	143687040	143687337	298	CpG:_29	ENSG00000231734	RP6-206I17.2	non-bivalent	PMD	5	5	5	5	5	5	5	5	5	5
chr1	143743396	143744949	1554	CpG:_141	ENSG00000223804	RP6-206I17.1	non-bivalent	other	5	5	5	5	5	5	5	5	5	5
chr1	143912737	143916156	3420	CpG:_264	ENSG00000215784	FAM72D	non-bivalent	HMD	5	5	5	5	5	5	5	5	5	5
chr1	144300894	144301482	589	CpG:_43	ENSG00000235398	LINC00623	non-bivalent	other	5	5	5	5	5	5	5	5	5	5
chr1	144311390	144311778	389	CpG:_32	ENSG00000235398	LINC00623	non-bivalent	other	5	5	5	5	5	5	5	2	5	5
chr1	144339721	144341289	1569	CpG:_140	ENSG00000235398	LINC00623	non-bivalent	other	5	5	5	5	5	5	5	5	5	5
chr1	144481123	144481711	589	CpG:_43	ENSG00000236943	RP11-640M9.1	non-bivalent	other	1	5	5	1	1	1	5	1	5	5
chr1	144491619	144492007	389	CpG:_33	ENSG00000236943	RP11-640M9.1	non-bivalent	other	5	5	5	2	2	5	5	5	5	5
chr1	144519970	144521503	1534	CpG:_141	ENSG00000236943	RP11-640M9.1	non-bivalent	other	5	5	5	5	5	5	5	5	5	5
chr1	144593335	144594233	899	CpG:_86	ENSG00000225241	RP11-640M9.2	bivalent	other	5	5	5	5	5	5	5	5	5	5
chr1	144931340	144932626	1287	CpG:_116	ENSG00000178104	PDE4DIP	bivalent	HMD	5	5	5	5	5	5	5	5	5	5
chr1	145039741	145040180	440	CpG:_42	ENSG00000178104	PDE4DIP	bivalent	other	5	5	5	5	5	5	5	5	5	5
chr1	145139473	145139944	472	CpG:_61	ENSG00000177144	NUDT4P1	bivalent	HMD	5	5	5	5	5	5	5	2	5	5
chr1	145208945	145210075	1131	CpG:_113	ENSG00000213240	NOTCH2NL	bivalent	HMD	5	5	5	5	5	5	5	5	5	5
chr1	145382417	145382740	324	CpG:_27	ENSG00000233396	RP11-458D21.1	non-bivalent	HMD	1	5	5	5	1	1	5	5	1	5
chr1	145470242	145470673	432	CpG:_31	ENSG00000121851	POLR3GL	bivalent	HMD	5	5	5	5	5	5	5	5	5	5
chr1	145477023	145477479	457	CpG:_33	ENSG00000152022	LIX1L	bivalent	HMD	5	5	5	2	1	5	5	5	5	5
chr1	145507589	145507931	343	CpG:_26	ENSG00000234222	RP11-315I20.1	non-bivalent	HMD	5	5	5	5	5	5	5	5	5	5
chr1	145516039	145516637	599	CpG:_48	ENSG00000211451	GNRHR2	non-bivalent	HMD	5	5	5	5	5	5	5	5	5	5
chr1	145575131	145576219	1089	CpG:_82	ENSG00000131788	PIAS3	non-bivalent	HMD	5	5	5	5	5	5	5	5	5	5
chr1	145589136	145589535	400	CpG:_40	ENSG00000186364	NUDT17	non-bivalent	HMD	5	5	5	5	5	5	5	5	5	5
chr1	145610680	145611143	464	CpG:_47	ENSG00000186141	POLR3C	non-bivalent	HMD	5	5	5	5	5	5	5	5	5	5
chr1	145611271	145611519	249	CpG:_19	ENSG00000121848	RNF115	non-bivalent	HMD	5	5	5	5	5	5	5	5	5	5
chr1	145826492	145827224	733	CpG:_67	ENSG00000117262	GPR89A	non-bivalent	HMD	5	5	5	5	5	5	5	5	5	5
chr1	146076520	146077373	854	CpG:_66	ENSG00000198658	ABHD17AP2	non-bivalent	other	5	5	5	5	5	5	5	5	5	5
chr1	146081811	146082820	1010	CpG:_92	ENSG00000152042	NBPF11	non-bivalent	other	5	5	5	5	5	5	5	5	5	5
chr1	146373491	146374673	1183	CpG:_117	ENSG00000186275	NBPF12	non-bivalent	other	5	5	5	5	5	5	5	5	5	5
chr1	146522289	146522555	267	CpG:_25	ENSG00000225603	RP11-325P15.1	non-bivalent	PMD	4	4	1	1	5	5	4	5	1	4
chr1	146643471	146644501	1031	CpG:_92	ENSG00000131791	PRKAB2	non-bivalent	HMD	5	5	5	5	5	5	5	5	5	5
chr1	146649623	146649852	230	CpG:_34	ENSG00000180867	PDIA3P1	non-bivalent	HMD	3	3	5	1	1	3	2	2	3	2
chr1	146714090	146715278	1189	CpG:_101	ENSG00000131781	FMO5	non-bivalent	HMD	5	5	5	5	5	5	5	5	5	5
chr1	147141843	147142918	1076	CpG:_80	ENSG00000162836	ACP6	non-bivalent	other	5	5	5	5	5	5	5	5	5	5
chr1	147400355	147401087	733	CpG:_68	ENSG00000188092	GPR89B	non-bivalent	HMD	5	5	5	5	5	5	5	5	5	5
chr1	147618356	147619209	854	CpG:_66	ENSG00000203835	ABHD17AP1	non-bivalent	other	5	5	5	1	5	5	5	5	5	5
chr1	147623647	147624656	1010	CpG:_93	ENSG00000203836	NBPF24	non-bivalent	other	5	5	5	5	5	5	5	5	5	5
chr1	147718157	147718915	759	CpG:_59	ENSG00000227700	RP11-301M17.1	non-bivalent	other	4	2	2	3	5	3	1	3	2	2
chr1	147735450	147735751	302	CpG:_25	ENSG00000199879	RNU1-120P	non-bivalent	other	1	2	5	5	5	5	5	5	5	5
chr1	147930919	147932478	1560	CpG:_139	ENSG00000215863	LINC01138	non-bivalent	other	5	5	5	5	5	5	5	5	5	5
chr1	147999932	148000778	847	CpG:_61	ENSG00000223491	RP3-328E19.4	non-bivalent	HMD	3	5	5	5	1	5	5	2	5	5
chr1	148555641	148556626	986	CpG:_95	ENSG00000243452	NBPF15	bivalent	other	5	5	5	5	5	5	5	5	5	5
chr1	148598410	148599257	848	CpG:_65	ENSG00000226675	RP11-666A1.3	non-bivalent	other	5	5	5	5	1	5	1	1	5	5
chr1	148760452	148761299	848	CpG:_63	ENSG00000237343	RP11-763B22.4	non-bivalent	PMD	5	5	5	5	5	5	5	5	5	5
chr1	148853997	148855761	1765	CpG:_202	ENSG00000223495	RP11-763B22.7	non-bivalent	other	3	2	5	5	3	5	1	5	5	1
chr1	148864532	148865184	653	CpG:_46	ENSG00000242943	NKAIN1P1	non-bivalent	other	5	5	5	1	1	1	1	1	5	4
chr1	148901725	148903203	1479	CpG:_122	ENSG00000175658	DRD5P2	bivalent	other	4	5	1	1	1	1	1	1	1	1
chr1	149261002	149261249	248	CpG:_24	ENSG00000242352	RP11-403I13.6	non-bivalent	other	4	5	4	3	1	5	2	5	5	5
chr1	149286813	149287773	961	CpG:_67	ENSG00000235999	RP11-403I13.8	bivalent	other	1	2	3	5	3	3	1	1	1	1
chr1	149379199	149380059	861	CpG:_78	ENSG00000234571	RP5-998N21.4	non-bivalent	other	5	5	5	5	5	5	5	5	5	5
chr1	149398826	149399250	425	CpG:_42	ENSG00000240929	HIST2H2BB	non-bivalent	other	2	5	5	3	1	3	5	2	5	5
chr1	149399899	149400518	620	CpG:_56	ENSG00000230186	RP5-998N21.7	non-bivalent	other	3	5	5	2	2	3	5	3	5	5
chr1	149575949	149577505	1557	CpG:_134	ENSG00000269501	RP11-353N4.6	non-bivalent	other	5	5	5	5	5	5	5	5	5	5
chr1	149605515	149605903	389	CpG:_32	ENSG00000232151	RP11-353N4.8	non-bivalent	other	5	5	5	5	5	5	5	5	5	5
chr1	149646604	149646851	248	CpG:_23	ENSG00000239903	RP11-353N4.2	non-bivalent	other	4	5	5	1	4	5	5	5	2	4
chr1	149671992	149673412	1421	CpG:_94	ENSG00000223759	RP11-353N4.4	non-bivalent	other	1	5	3	1	2	3	2	3	2	3
chr1	149719315	149719640	326	CpG:_30	ENSG00000234232	RP11-353N4.5	bivalent	other	3	3	5	1	3	1	1	3	5	3
chr1	149764129	149764989	861	CpG:_78	ENSG00000233030	RP11-196G18.3	non-bivalent	other	5	5	5	5	5	5	5	5	5	5
chr1	149783525	149784024	500	CpG:_45	ENSG00000203814	HIST2H2BF	non-bivalent	other	5	5	5	5	5	5	5	5	5	5
chr1	149803695	149804781	1087	CpG:_86	ENSG00000264207	RP11-196G18.23	non-bivalent	HMD	5	5	5	5	5	5	5	5	5	5
chr1	149811755	149815044	3290	CpG:_288	ENSG00000203811	HIST2H3C	non-bivalent	HMD	5	5	5	5	5	5	5	5	5	5
chr1	149821902	149825191	3290	CpG:_288	ENSG00000203819	HIST2H2BC	non-bivalent	HMD	5	5	5	5	5	5	5	5	5	5
chr1	149832165	149833251	1087	CpG:_86	ENSG00000182217	HIST2H4B	non-bivalent	HMD	5	5	5	5	5	5	5	5	5	5
chr1	149857770	149859470	1701	CpG:_133	ENSG00000184678	HIST2H2BE	non-bivalent	HMD	5	5	5	5	5	5	5	5	5	5
chr1	149871080	149871946	867	CpG:_75	ENSG00000178096	BOLA1	non-bivalent	HMD	1	5	5	5	4	5	2	5	2	2
chr1	149982154	149982860	707	CpG:_64	ENSG00000163113	OTUD7B	non-bivalent	HMD	5	5	5	5	5	5	5	5	5	5
chr1	150039325	150039815	491	CpG:_35	ENSG00000136631	VPS45	non-bivalent	HMD	5	5	5	5	5	5	5	5	5	5
chr1	150121696	150123078	1383	CpG:_126	ENSG00000023902	PLEKHO1	bivalent	HMD	2	2	5	5	1	5	2	5	5	5
chr1	150206972	150207842	871	CpG:_97	ENSG00000143401	ANP32E	non-bivalent	HMD	5	5	5	5	5	5	5	5	5	5
chr1	150241048	150241654	607	CpG:_54	ENSG00000117362	APH1A	non-bivalent	HMD	5	5	5	5	5	5	5	5	5	5
chr1	150293836	150294140	305	CpG:_25	ENSG00000117360	PRPF3	non-bivalent	HMD	5	5	5	5	5	5	5	5	5	5
chr1	150336832	150337289	458	CpG:_33	ENSG00000163125	RPRD2	non-bivalent	HMD	5	5	5	5	5	5	5	5	5	5
chr1	150488037	150488416	380	CpG:_38	ENSG00000228126	LINC00568	non-bivalent	HMD	5	5	5	5	5	5	5	5	5	5
chr1	150521350	150522368	1019	CpG:_86	ENSG00000143382	ADAMTSL4	bivalent	HMD	2	5	5	2	5	5	5	2	5	5
chr1	150551329	150552353	1025	CpG:_103	ENSG00000143384	MCL1	non-bivalent	HMD	5	5	5	5	5	5	5	5	5	5
chr1	150848995	150849265	271	CpG:_27	ENSG00000143437	ARNT	non-bivalent	HMD	5	5	5	5	5	5	5	5	5	5
chr1	150898620	150898839	220	CpG:_21	ENSG00000143379	SETDB1	non-bivalent	HMD	5	5	5	5	5	5	5	5	5	5
chr1	150946497	150947950	1454	CpG:_130	ENSG00000143418	CERS2	non-bivalent	HMD	5	5	5	5	5	5	5	5	5	5
chr1	150980736	150981092	357	CpG:_42	ENSG00000143409	FAM63A	non-bivalent	HMD	5	5	5	5	5	5	5	5	5	5
chr1	151020163	151020627	465	CpG:_49	ENSG00000143443	C1orf56	non-bivalent	HMD	1	5	5	5	1	5	5	3	5	5
chr1	151031768	151032352	585	CpG:_53	ENSG00000197622	CDC42SE1	non-bivalent	HMD	5	5	5	5	5	5	5	5	5	5
chr1	151042871	151043537	667	CpG:_43	ENSG00000143458	GABPB2	non-bivalent	HMD	5	5	5	5	5	5	5	5	5	5
chr1	151103686	151106100	2415	CpG:_191	ENSG00000261168	RP11-68I18.10	bivalent	HMD	3	1	4	3	1	5	4	1	5	5
chr1	151118050	151119373	1324	CpG:_113	ENSG00000143434	SEMA6C	bivalent	HMD	1	1	5	3	5	5	1	1	5	5
chr1	151170848	151171532	685	CpG:_52	ENSG00000143398	PIP5K1A	non-bivalent	HMD	5	5	5	5	5	5	5	5	5	5
chr1	151253659	151255769	2111	CpG:_153	ENSG00000232671	RP11-126K1.2	non-bivalent	HMD	5	5	5	5	5	5	5	5	5	5
chr1	151319327	151319545	219	CpG:_18	ENSG00000143390	RFX5	non-bivalent	HMD	5	5	5	5	5	5	5	5	5	5
chr1	151372015	151372582	568	CpG:_50	ENSG00000159377	PSMB4	non-bivalent	HMD	5	5	5	5	5	5	5	5	5	5
chr1	151431541	151432032	492	CpG:_48	ENSG00000143442	POGZ	non-bivalent	HMD	5	5	5	5	5	5	5	5	5	5
chr1	151483574	151483902	329	CpG:_44	ENSG00000143375	CGN	non-bivalent	HMD	5	5	5	5	5	5	5	5	5	5
chr1	151512662	151513199	538	CpG:_56	ENSG00000143367	TUFT1	non-bivalent	HMD	5	5	5	5	5	5	5	5	5	5
chr1	151584375	151585205	831	CpG:_88	ENSG00000143376	SNX27	non-bivalent	HMD	5	5	5	5	5	5	5	5	5	5
chr1	151693992	151694282	291	CpG:_25	ENSG00000178796	RIIAD1	non-bivalent	HMD	5	5	5	3	3	3	5	2	5	5
chr1	151735446	151736093	648	CpG:_60	ENSG00000143436	MRPL9	non-bivalent	HMD	5	5	5	5	5	5	5	5	5	5
chr1	151762605	151764007	1403	CpG:_104	ENSG00000182134	TDRKH	non-bivalent	HMD	2	5	5	5	5	5	5	5	5	5
chr1	151881764	151882407	644	CpG:_66	ENSG00000159445	THEM4	non-bivalent	HMD	5	5	5	5	5	5	5	2	5	3
chr1	151965658	151966387	730	CpG:_71	ENSG00000197747	S100A10	non-bivalent	HMD	5	5	5	5	5	5	5	5	5	5
chr1	151966633	151966893	261	CpG:_22	ENSG00000197747	S100A10	non-bivalent	HMD	5	5	5	5	5	5	5	5	5	5
chr1	152161322	152161928	607	CpG:_51	ENSG00000237975	FLG-AS1	non-bivalent	other	4	1	5	4	3	5	2	3	4	2
chr1	153508425	153508840	416	CpG:_40	ENSG00000197956	S100A6	bivalent	HMD	5	5	5	2	5	5	5	5	5	5
chr1	153606178	153606974	797	CpG:_68	ENSG00000189171	S100A13	non-bivalent	HMD	5	5	5	1	5	5	5	5	5	5
chr1	153631066	153631369	304	CpG:_36	ENSG00000143553	SNAPIN	non-bivalent	HMD	5	5	5	5	5	5	5	5	5	5
chr1	153643319	153643529	211	CpG:_19	ENSG00000143621	ILF2	non-bivalent	HMD	5	5	5	5	5	5	5	5	5	5
chr1	153650831	153652375	1545	CpG:_152	ENSG00000169418	NPR1	bivalent	HMD	2	2	5	2	5	5	5	2	5	5
chr1	153700217	153700607	391	CpG:_34	ENSG00000143624	INTS3	non-bivalent	HMD	5	5	5	5	5	5	5	5	5	5
chr1	153747656	153748698	1043	CpG:_105	ENSG00000143554	SLC27A3	non-bivalent	HMD	5	5	5	5	1	5	5	5	5	5
chr1	153894838	153895921	1084	CpG:_78	ENSG00000143614	GATAD2B	non-bivalent	HMD	5	5	5	5	5	5	5	5	5	5
chr1	153918373	153919334	962	CpG:_85	ENSG00000198837	DENND4B	non-bivalent	HMD	5	5	5	5	5	5	5	5	5	5
chr1	153930547	153931130	584	CpG:_64	ENSG00000160741	CRTC2	non-bivalent	HMD	5	5	5	5	5	5	5	5	5	5
chr1	153935782	153936276	495	CpG:_45	ENSG00000143570	SLC39A1	non-bivalent	HMD	5	5	5	5	5	5	5	5	5	5
chr1	153949713	153950525	813	CpG:_75	ENSG00000143543	JTB	non-bivalent	HMD	5	5	5	5	5	5	5	5	5	5
chr1	153963228	153963510	283	CpG:_26	ENSG00000177954	RPS27	non-bivalent	HMD	5	5	5	5	5	5	5	5	5	5
chr1	154155269	154155926	658	CpG:_49	ENSG00000143549	TPM3	non-bivalent	HMD	5	5	5	5	5	5	5	5	5	5
chr1	154192844	154193852	1009	CpG:_86	ENSG00000143612	C1orf43	non-bivalent	HMD	5	5	5	5	5	5	5	5	5	5
chr1	154244711	154245289	579	CpG:_43	ENSG00000143575	HAX1	non-bivalent	HMD	5	5	5	5	5	5	5	5	5	5
chr1	154300976	154301528	553	CpG:_62	ENSG00000143515	ATP8B2	non-bivalent	other	5	5	5	2	5	5	5	5	5	5
chr1	154377671	154378445	775	CpG:_67	ENSG00000160712	IL6R	bivalent	other	5	5	5	5	5	5	5	5	5	5
chr1	154474108	154475699	1592	CpG:_192	ENSG00000169291	SHE	bivalent	other	1	2	2	1	1	2	3	5	5	3
chr1	154531055	154531565	511	CpG:_55	ENSG00000160714	UBE2Q1	non-bivalent	HMD	5	5	5	5	5	5	5	5	5	5
chr1	154540234	154540573	340	CpG:_29	ENSG00000160716	CHRNB2	non-bivalent	HMD	5	5	5	5	5	5	5	5	5	5
chr1	154580381	154580797	417	CpG:_48	ENSG00000160710	ADAR	non-bivalent	HMD	5	5	5	5	5	5	5	5	5	5
chr1	154599764	154600505	742	CpG:_66	ENSG00000160710	ADAR	non-bivalent	HMD	5	5	5	5	5	5	5	5	5	5
chr1	154908963	154909931	969	CpG:_79	ENSG00000163344	PMVK	non-bivalent	HMD	5	5	5	5	5	5	5	5	5	5
chr1	154933929	154934735	807	CpG:_103	ENSG00000163348	PYGO2	non-bivalent	HMD	5	5	5	5	5	5	5	5	5	5
chr1	154946743	154947486	744	CpG:_61	ENSG00000160691	SHC1	non-bivalent	HMD	5	5	5	5	5	5	5	5	5	5
chr1	154975210	154975411	202	CpG:_19	ENSG00000160685	ZBTB7B	non-bivalent	HMD	5	5	5	5	5	5	5	5	5	5
chr1	155022989	155024332	1344	CpG:_130	ENSG00000143537	ADAM15	bivalent	other	5	5	5	5	5	5	5	5	5	5
chr1	155034926	155036578	1653	CpG:_125	ENSG00000243364	EFNA4	bivalent	other	1	5	1	1	5	5	5	4	5	5
chr1	155051156	155055291	4136	CpG:_286	ENSG00000143590	EFNA3	bivalent	other	2	5	5	5	5	5	5	2	5	5
chr1	155057188	155058056	869	CpG:_64	ENSG00000143590	EFNA3	non-bivalent	other	5	5	5	5	5	5	5	5	5	5
chr1	155098435	155100451	2017	CpG:_152	ENSG00000169242	EFNA1	bivalent	other	5	5	5	5	4	5	5	5	5	5
chr1	155108008	155108611	604	CpG:_59	ENSG00000169241	SLC50A1	non-bivalent	other	5	5	5	5	5	5	5	5	5	5
chr1	155112977	155113179	203	CpG:_21	ENSG00000179085	DPM3	non-bivalent	other	5	5	5	5	5	5	5	5	5	5
chr1	155145343	155145938	596	CpG:_51	ENSG00000163463	KRTCAP2	non-bivalent	other	5	5	5	5	5	5	5	5	5	5
chr1	155147186	155147444	259	CpG:_20	ENSG00000163462	TRIM46	non-bivalent	other	2	5	1	5	5	2	2	3	3	5
chr1	155164200	155165160	961	CpG:_83	ENSG00000271748	MIR92B	non-bivalent	other	5	3	5	5	5	5	5	5	5	5
chr1	155178548	155178980	433	CpG:_38	ENSG00000169231	THBS3	non-bivalent	other	5	5	5	5	5	5	5	5	5	5
chr1	155197117	155197534	418	CpG:_34	ENSG00000160766	GBAP1	non-bivalent	other	5	5	5	5	5	5	5	5	5	5
chr1	155224625	155225655	1031	CpG:_83	ENSG00000160767	FAM189B	non-bivalent	HMD	5	5	5	5	5	5	5	5	5	5
chr1	155231813	155232312	500	CpG:_40	ENSG00000116521	SCAMP3	non-bivalent	HMD	5	5	5	5	5	5	5	5	5	5
chr1	155242862	155243436	575	CpG:_75	ENSG00000176444	CLK2	non-bivalent	HMD	5	5	5	5	5	5	5	5	5	5
chr1	155246992	155247748	757	CpG:_63	ENSG00000176444	CLK2	non-bivalent	HMD	5	5	5	5	5	5	5	5	5	5
chr1	155278408	155278743	336	CpG:_31	ENSG00000160752	FDPS	non-bivalent	HMD	5	5	5	5	5	5	5	5	5	5
chr1	155290607	155291001	395	CpG:_34	ENSG00000160753	RUSC1	bivalent	HMD	2	1	1	3	4	3	5	4	3	3
chr1	155292470	155295433	2964	CpG:_221	ENSG00000225855	RUSC1-AS1	bivalent	HMD	5	5	5	5	5	5	5	5	5	5
chr1	155531915	155533280	1366	CpG:_122	ENSG00000116539	ASH1L	non-bivalent	HMD	5	5	5	5	5	5	5	5	5	5
chr1	155579733	155580328	596	CpG:_63	ENSG00000232519	RP11-29H23.4	non-bivalent	HMD	5	5	5	5	5	5	5	5	5	5
chr1	155657833	155659125	1293	CpG:_128	ENSG00000163374	YY1AP1	non-bivalent	HMD	5	5	5	5	5	5	5	5	5	5
chr1	155715298	155715908	611	CpG:_65	ENSG00000203761	MSTO2P	non-bivalent	HMD	5	5	5	5	5	5	5	5	5	5
chr1	155829110	155829431	322	CpG:_27	ENSG00000116580	GON4L	non-bivalent	HMD	5	5	5	5	1	5	5	5	5	5
chr1	155904073	155904307	235	CpG:_27	ENSG00000132680	KIAA0907	non-bivalent	HMD	5	5	5	5	5	5	5	5	5	5
chr1	155947679	155948490	812	CpG:_70	ENSG00000116584	ARHGEF2	non-bivalent	HMD	5	5	5	5	5	5	5	5	5	5
chr1	155990390	155990780	391	CpG:_33	ENSG00000163479	SSR2	non-bivalent	HMD	5	5	5	5	5	5	5	5	5	5
chr1	156022963	156025174	2212	CpG:_144	ENSG00000160803	UBQLN4	non-bivalent	HMD	5	5	5	5	5	5	5	5	5	5
chr1	156046344	156047384	1041	CpG:_91	ENSG00000222611	AL355388.1	non-bivalent	HMD	4	4	1	1	1	1	1	1	3	5
chr1	156052073	156052803	731	CpG:_50	ENSG00000160789	LMNA	non-bivalent	HMD	2	5	5	5	5	5	5	5	5	5
chr1	156084487	156085097	611	CpG:_66	ENSG00000160789	LMNA	non-bivalent	HMD	5	5	5	5	5	5	5	5	5	5
chr1	156105708	156106171	464	CpG:_31	ENSG00000160789	LMNA	non-bivalent	HMD	5	5	5	5	4	5	5	5	5	5
chr1	156163673	156164052	380	CpG:_31	ENSG00000160785	SLC25A44	non-bivalent	HMD	5	5	5	5	5	5	5	5	5	5
chr1	156182585	156183097	513	CpG:_52	ENSG00000260238	PMF1-BGLAP	non-bivalent	HMD	5	5	5	5	5	5	5	5	5	5
chr1	156261200	156261425	226	CpG:_22	ENSG00000198715	C1orf85	non-bivalent	HMD	2	3	4	5	5	3	4	3	3	1
chr1	156308174	156308442	269	CpG:_27	ENSG00000163468	CCT3	non-bivalent	other	5	5	5	5	5	5	5	5	5	5
chr1	156338759	156339251	493	CpG:_42	ENSG00000132677	RHBG	bivalent	other	5	5	5	1	2	5	5	5	5	5
chr1	156390404	156391581	1178	CpG:_99	ENSG00000125462	C1orf61	bivalent	other	1	3	5	1	3	1	1	1	5	5
chr1	156469618	156471060	1443	CpG:_121	ENSG00000116604	MEF2D	non-bivalent	HMD	5	5	5	5	5	5	5	5	5	5
chr1	156542100	156542502	403	CpG:_34	ENSG00000183856	IQGAP3	non-bivalent	HMD	5	5	5	5	5	5	5	5	5	5
chr1	156561486	156561880	395	CpG:_43	ENSG00000163382	APOA1BP	non-bivalent	HMD	5	5	5	5	5	5	5	5	5	5
chr1	156593658	156595283	1626	CpG:_153	ENSG00000132702	HAPLN2	bivalent	HMD	2	2	5	5	2	2	2	1	5	1
chr1	156611640	156612447	808	CpG:_69	ENSG00000132692	BCAN	bivalent	HMD	4	5	2	5	2	2	4	3	5	5
chr1	156616554	156616946	393	CpG:_50	ENSG00000132692	BCAN	non-bivalent	HMD	4	1	1	4	3	1	2	3	5	2
chr1	156646293	156647260	968	CpG:_98	ENSG00000132688	NES	non-bivalent	HMD	1	3	5	3	5	5	5	3	5	5
chr1	156674859	156676654	1796	CpG:_129	ENSG00000143320	CRABP2	bivalent	HMD	1	1	5	2	5	5	5	2	5	5
chr1	156698112	156698916	805	CpG:_76	ENSG00000143319	ISG20L2	non-bivalent	HMD	5	5	5	5	5	5	5	5	5	5
chr1	156710799	156711146	348	CpG:_27	ENSG00000143314	MRPL24	non-bivalent	HMD	5	5	5	5	5	5	5	5	5	5
chr1	156720748	156722069	1322	CpG:_124	ENSG00000143321	HDGF	non-bivalent	HMD	5	5	5	5	5	5	5	5	5	5
chr1	156737036	156738013	978	CpG:_70	ENSG00000143294	PRCC	non-bivalent	HMD	5	5	5	5	5	5	5	5	5	5
chr1	156783524	156784037	514	CpG:_50	ENSG00000027869	SH2D2A	bivalent	HMD	5	1	5	1	5	5	5	5	5	5
chr1	156828805	156831102	2298	CpG:_166	ENSG00000027644	INSRR	bivalent	other	1	1	5	1	5	5	5	1	5	5
chr1	156863416	156863711	296	CpG:_28	ENSG00000187800	PEAR1	bivalent	other	4	5	2	5	2	3	5	3	2	5
chr1	156890244	156890806	563	CpG:_61	ENSG00000160838	LRRC71	bivalent	other	2	2	5	5	3	3	2	2	5	2
chr1	157015150	157016229	1080	CpG:_104	ENSG00000132694	ARHGEF11	non-bivalent	HMD	5	5	5	5	5	5	5	5	5	5
chr1	157107750	157108645	896	CpG:_95	ENSG00000117036	ETV3	non-bivalent	other	5	5	5	5	5	5	5	5	5	5
chr1	158147434	158147854	421	CpG:_37	ENSG00000227295	ELL2P1	bivalent	PMD	5	2	5	1	1	3	4	5	5	5
chr1	159141203	159141718	516	CpG:_46	ENSG00000162706	CADM3	non-bivalent	PMD	2	1	5	5	5	5	5	5	5	5
chr1	159750417	159751353	937	CpG:_87	ENSG00000158716	DUSP23	non-bivalent	other	2	5	5	5	5	5	5	5	5	5
chr1	159824007	159825011	1005	CpG:_87	ENSG00000188004	C1orf204	bivalent	HMD	5	2	5	5	1	5	5	5	5	5
chr1	159869902	159870143	242	CpG:_21	ENSG00000213085	CCDC19	non-bivalent	HMD	5	3	5	1	4	5	5	5	5	5
chr1	159894330	159895398	1069	CpG:_78	ENSG00000158710	TAGLN2	non-bivalent	HMD	5	5	5	5	5	5	5	5	5	5
chr1	159915369	159915797	429	CpG:_48	ENSG00000085552	IGSF9	non-bivalent	other	5	5	5	5	5	5	5	5	5	5
chr1	160001296	160001989	694	CpG:_60	ENSG00000143315	PIGM	non-bivalent	other	5	5	5	5	5	5	5	5	5	5
chr1	160175133	160175702	570	CpG:_58	ENSG00000265381	AL121987.1	non-bivalent	other	5	5	5	5	5	5	5	5	5	5
chr1	160231756	160232451	696	CpG:_53	ENSG00000132716	DCAF8	non-bivalent	HMD	5	5	5	5	5	5	5	5	5	5
chr1	160312929	160313338	410	CpG:_38	ENSG00000122218	COPA	non-bivalent	HMD	5	5	5	5	5	5	5	5	5	5
chr1	160370113	160370658	546	CpG:_54	ENSG00000162738	VANGL2	non-bivalent	HMD	3	2	5	2	2	5	5	5	5	5
chr1	160389104	160389386	283	CpG:_26	ENSG00000162738	VANGL2	non-bivalent	HMD	5	4	4	5	4	5	5	5	5	5
chr1	160990719	160991225	507	CpG:_41	ENSG00000158769	F11R	non-bivalent	HMD	5	5	5	5	5	5	5	5	5	5
chr1	161008378	161008830	453	CpG:_47	ENSG00000270149	RP11-544M22.13	non-bivalent	other	1	5	4	4	5	5	5	4	4	1
chr1	161068063	161068801	739	CpG:_68	ENSG00000162755	KLHDC9	non-bivalent	other	5	5	5	2	2	5	5	3	5	2
chr1	161087723	161088112	390	CpG:_44	ENSG00000143256	PFDN2	non-bivalent	other	5	5	5	5	5	5	5	5	5	5
chr1	161102108	161102536	429	CpG:_36	ENSG00000158796	DEDD	non-bivalent	HMD	5	5	5	5	5	5	5	5	5	5
chr1	161129139	161129689	551	CpG:_52	ENSG00000224985	RP11-297K8.2	non-bivalent	HMD	5	5	5	5	5	5	5	5	5	5
chr1	161136002	161136686	685	CpG:_52	ENSG00000143224	PPOX	non-bivalent	HMD	5	5	5	5	5	5	5	5	5	5
chr1	161147062	161147451	390	CpG:_36	ENSG00000158850	B4GALT3	non-bivalent	HMD	5	5	5	5	5	5	5	5	5	5
chr1	161171810	161172256	447	CpG:_41	ENSG00000158864	NDUFS2	non-bivalent	HMD	5	5	5	5	5	5	5	5	5	5
chr1	161228478	161229028	551	CpG:_54	ENSG00000248485	PCP4L1	bivalent	other	2	5	5	5	3	5	2	3	5	5
chr1	161284119	161284451	333	CpG:_27	LRG_317	LRG_317	non-bivalent	other	5	5	5	5	5	5	5	5	5	5
chr1	161494025	161495356	1332	CpG:_124	ENSG00000173110	HSPA6	bivalent	other	2	2	2	2	2	2	2	2	5	2
chr1	161575535	161576908	1374	CpG:_129	ENSG00000225217	HSPA7	non-bivalent	other	4	5	2	3	1	1	5	1	1	1
chr1	161695638	161697298	1661	CpG:_139	ENSG00000162746	FCRLB	bivalent	PMD	1	1	5	5	3	5	5	5	5	5
chr1	161719415	161720076	662	CpG:_62	ENSG00000081721	DUSP12	non-bivalent	HMD	5	5	5	5	5	5	5	5	5	5
chr1	161953617	161954039	423	CpG:_28	ENSG00000162745	OLFML2B	non-bivalent	HMD	4	4	5	4	1	5	4	5	5	1
chr1	161993023	161994131	1109	CpG:_100	ENSG00000162745	OLFML2B	bivalent	HMD	1	1	5	1	5	1	5	5	5	5
chr1	162039451	162040052	602	CpG:_71	ENSG00000198929	NOS1AP	non-bivalent	HMD	5	5	5	5	5	5	5	5	5	5
chr1	162336877	162337321	445	CpG:_43	ENSG00000198929	NOS1AP	non-bivalent	HMD	5	1	1	5	2	5	5	4	4	5
chr1	162467600	162468027	428	CpG:_49	ENSG00000152332	UHMK1	non-bivalent	other	5	5	5	5	5	5	5	5	5	5
chr1	162530857	162531853	997	CpG:_100	ENSG00000259788	RP11-359K18.3	non-bivalent	HMD	5	5	5	5	5	5	5	5	5	5
chr1	162760251	162760722	472	CpG:_44	ENSG00000132196	HSD17B7	non-bivalent	HMD	5	5	5	5	5	5	5	5	5	5
chr1	163291480	163292021	542	CpG:_52	ENSG00000143248	RGS5	non-bivalent	HMD	5	5	5	5	5	5	5	5	5	5
chr1	163392878	163393100	223	CpG:_19	ENSG00000225122	RP11-408E1.1	non-bivalent	other	5	4	5	4	4	5	2	5	4	5
chr1	165324192	165326328	2137	CpG:_181	ENSG00000162761	LMX1A	bivalent	other	1	3	1	5	3	1	1	3	5	5
chr1	165599564	165600574	1011	CpG:_79	ENSG00000143198	MGST3	non-bivalent	HMD	5	5	5	5	5	5	5	5	5	5
chr1	165667545	165667817	273	CpG:_36	ENSG00000143149	ALDH9A1	non-bivalent	HMD	5	5	5	5	5	5	5	5	5	5
chr1	165737833	165738349	517	CpG:_41	ENSG00000143183	TMCO1	non-bivalent	HMD	1	5	5	5	5	2	5	5	5	5
chr1	165796654	165797683	1030	CpG:_120	ENSG00000143183	TMCO1	non-bivalent	HMD	5	5	5	5	5	5	5	5	5	5
chr1	166134259	166136448	2190	CpG:_188	ENSG00000188859	FAM78B	bivalent	PMD	1	1	5	5	1	5	1	5	5	5
chr1	166808342	166809344	1003	CpG:_80	ENSG00000143157	POGK	non-bivalent	HMD	5	5	5	5	5	5	5	5	5	5
chr1	166844997	166845773	777	CpG:_80	ENSG00000152382	TADA1	non-bivalent	HMD	5	5	5	5	5	5	5	5	5	5
chr1	166944675	166945169	495	CpG:_53	ENSG00000143195	ILDR2	bivalent	PMD	5	5	5	5	5	5	5	5	5	5
chr1	166958221	166958683	463	CpG:_43	ENSG00000143194	MAEL	non-bivalent	PMD	4	5	5	5	5	5	2	5	4	5
chr1	167189131	167191361	2231	CpG:_157	ENSG00000272205	RP11-277B15.3	non-bivalent	other	5	5	5	5	5	5	5	5	5	5
chr1	167408513	167409137	625	CpG:_50	ENSG00000198821	CD247	bivalent	other	3	2	5	3	3	5	2	3	5	5
chr1	167522470	167523070	601	CpG:_82	ENSG00000143162	CREG1	non-bivalent	HMD	5	5	5	5	5	5	5	5	5	5
chr1	167599465	167599839	375	CpG:_46	ENSG00000198771	RCSD1	bivalent	HMD	3	2	5	2	3	5	2	3	5	5
chr1	167690979	167691852	874	CpG:_75	ENSG00000197965	MPZL1	non-bivalent	other	5	5	5	5	5	5	5	5	5	5
chr1	167789397	167789647	251	CpG:_28	ENSG00000250762	RP1-313L4.4	non-bivalent	HMD	4	5	5	5	5	5	4	5	5	5
chr1	167905028	167906801	1774	CpG:_138	ENSG00000143158	MPC2	non-bivalent	HMD	5	5	5	5	5	5	5	5	5	5
chr1	168025509	168025722	214	CpG:_33	ENSG00000224837	GCSHP5	non-bivalent	HMD	3	3	3	4	2	1	5	1	3	1
chr1	168105317	168106158	842	CpG:_69	ENSG00000143147	GPR161	bivalent	HMD	5	1	5	5	5	5	5	5	5	5
chr1	168147964	168148637	674	CpG:_55	ENSG00000143155	TIPRL	non-bivalent	HMD	5	5	5	5	5	5	5	5	5	5
chr1	168194946	168195839	894	CpG:_82	ENSG00000213064	SFT2D2	non-bivalent	HMD	5	5	5	5	5	5	5	5	5	5
chr1	169074767	169076411	1645	CpG:_161	ENSG00000143153	ATP1B1	non-bivalent	HMD	5	5	5	5	5	5	5	5	5	5
chr1	169396622	169396869	248	CpG:_20	ENSG00000117477	CCDC181	non-bivalent	HMD	2	3	5	3	3	3	3	3	5	5
chr1	169454559	169455577	1019	CpG:_92	ENSG00000117479	SLC19A2	non-bivalent	HMD	5	5	5	5	5	5	5	5	5	5
chr1	169763974	169764347	374	CpG:_30	ENSG00000171806	METTL18	non-bivalent	HMD	5	5	5	5	5	5	5	5	5	5
chr1	170043611	170043997	387	CpG:_30	ENSG00000075945	KIFAP3	non-bivalent	other	5	5	5	5	5	5	5	5	5	5
chr1	171454518	171455239	722	CpG:_56	ENSG00000117523	PRRC2C	non-bivalent	HMD	5	5	5	5	5	5	5	5	5	5
chr1	171639948	171640224	277	CpG:_28	ENSG00000233328	PFN1P1	non-bivalent	other	4	4	5	5	1	5	5	5	2	5
chr1	171710846	171711607	762	CpG:_72	ENSG00000117533	VAMP4	non-bivalent	other	5	5	5	5	5	5	5	5	5	5
chr1	171750400	171750934	535	CpG:_53	ENSG00000010165	METTL13	non-bivalent	other	5	5	5	5	5	5	5	5	5	5
chr1	171810468	171811325	858	CpG:_84	ENSG00000197959	DNM3	bivalent	PMD	1	3	3	5	3	5	3	5	5	5
chr1	172412868	172413281	414	CpG:_35	ENSG00000135845	PIGC	non-bivalent	HMD	5	5	5	5	5	5	5	5	5	5
chr1	172501911	172502545	635	CpG:_60	ENSG00000094975	SUCO	non-bivalent	HMD	5	5	5	5	5	5	5	5	5	5
chr1	173445979	173447105	1127	CpG:_102	ENSG00000117592	PRDX6	non-bivalent	other	5	5	5	5	5	5	5	5	5	5
chr1	173638663	173639045	383	CpG:_32	ENSG00000183831	ANKRD45	non-bivalent	other	1	3	1	1	1	1	3	3	5	5
chr1	173683986	173684403	418	CpG:_32	ENSG00000076321	KLHL20	non-bivalent	other	5	5	5	5	5	5	5	5	5	5
chr1	173793289	173794095	807	CpG:_67	ENSG00000120334	CENPL	non-bivalent	HMD	5	5	5	5	5	5	5	5	5	5
chr1	173837173	173837917	745	CpG:_63	ENSG00000185278	ZBTB37	non-bivalent	HMD	5	5	5	5	5	5	5	5	5	5
chr1	173990806	173991849	1044	CpG:_83	ENSG00000135870	RC3H1	non-bivalent	HMD	5	5	5	5	5	5	5	5	5	5
chr1	174128297	174129289	993	CpG:_107	ENSG00000227373	RP11-160H22.5	non-bivalent	HMD	5	5	5	5	5	5	5	5	5	5
chr1	174968491	174969624	1134	CpG:_112	ENSG00000116161	CACYBP	non-bivalent	HMD	5	5	5	5	5	5	5	5	5	5
chr1	174992366	174992796	431	CpG:_32	ENSG00000120333	MRPS14	non-bivalent	HMD	5	5	5	5	2	5	5	5	5	5
chr1	175161901	175162364	464	CpG:_40	ENSG00000235750	KIAA0040	bivalent	HMD	5	5	5	5	5	5	5	5	5	5
chr1	176175712	176176811	1100	CpG:_118	ENSG00000143207	RFWD2	non-bivalent	HMD	5	5	5	5	5	5	5	5	5	5
chr1	177133393	177133846	454	CpG:_44	ENSG00000152092	ASTN1	bivalent	PMD	5	5	5	5	2	5	2	5	5	5
chr1	178006831	178007284	454	CpG:_48	ENSG00000254154	RP4-798P15.3	non-bivalent	HMD	5	5	5	1	4	5	5	3	5	3
chr1	178062713	178063846	1134	CpG:_106	ENSG00000224687	RASAL2-AS1	non-bivalent	HMD	5	5	5	5	4	5	5	5	5	5
chr1	178511363	178512356	994	CpG:_75	ENSG00000213057	C1orf220	non-bivalent	HMD	5	5	5	5	5	5	5	5	5	5
chr1	178693969	178695075	1107	CpG:_114	ENSG00000116191	RALGPS2	non-bivalent	HMD	5	5	5	5	5	5	5	5	5	5
chr1	178994805	178995917	1113	CpG:_110	ENSG00000116199	FAM20B	non-bivalent	other	5	5	5	5	5	5	5	5	5	5
chr1	179051076	179051948	873	CpG:_87	ENSG00000186283	TOR3A	non-bivalent	HMD	5	5	5	5	5	5	5	5	5	5
chr1	179198164	179199200	1037	CpG:_86	ENSG00000143322	ABL2	non-bivalent	HMD	5	5	5	5	5	5	5	5	5	5
chr1	179262772	179263321	550	CpG:_56	ENSG00000057252	SOAT1	bivalent	other	5	5	5	5	5	5	5	5	5	5
chr1	179334795	179335338	544	CpG:_47	ENSG00000162779	AXDND1	non-bivalent	other	5	5	5	5	5	5	5	5	5	5
chr1	179544721	179545307	587	CpG:_66	ENSG00000116218	NPHS2	bivalent	other	5	5	5	3	4	3	2	3	5	2
chr1	179560752	179561596	845	CpG:_74	ENSG00000162782	TDRD5	non-bivalent	other	5	1	5	5	4	2	5	2	2	3
chr1	179711948	179713951	2004	CpG:_199	ENSG00000143340	FAM163A	bivalent	other	3	3	5	2	1	5	3	2	2	3
chr1	179846880	179847106	227	CpG:_23	ENSG00000169905	TOR1AIP2	non-bivalent	HMD	5	5	5	5	5	5	5	5	5	5
chr1	179851483	179852371	889	CpG:_79	ENSG00000272906	RP11-533E19.7	non-bivalent	HMD	5	5	5	5	5	5	5	5	5	5
chr1	179923717	179924419	703	CpG:_61	ENSG00000135837	CEP350	non-bivalent	HMD	5	5	5	5	5	5	5	5	5	5
chr1	180123556	180124584	1029	CpG:_96	ENSG00000116260	QSOX1	bivalent	other	2	3	5	5	5	5	5	5	5	5
chr1	180198120	180204975	6856	CpG:_459	ENSG00000121454	LHX4	bivalent	HMD	2	3	2	5	2	2	2	2	5	2
chr1	180471326	180472277	952	CpG:_83	ENSG00000135847	ACBD6	non-bivalent	HMD	5	5	5	5	5	5	5	5	5	5
chr1	180601028	180601816	789	CpG:_71	ENSG00000143324	XPR1	non-bivalent	HMD	5	5	5	5	5	5	5	5	5	5
chr1	180881317	180882592	1276	CpG:_138	ENSG00000135835	KIAA1614	bivalent	HMD	2	3	2	2	5	2	2	2	5	5
chr1	180991720	180992149	430	CpG:_48	ENSG00000135823	STX6	non-bivalent	HMD	5	5	5	5	5	5	5	5	5	5
chr1	181057504	181059176	1673	CpG:_175	ENSG00000162783	IER5	bivalent	HMD	5	5	5	5	5	5	5	5	5	5
chr1	181452707	181453073	367	CpG:_32	ENSG00000198216	CACNA1E	bivalent	PMD	1	5	1	2	1	3	1	3	5	5
chr1	182359698	182361563	1866	CpG:_169	ENSG00000135821	GLUL	non-bivalent	other	3	5	5	5	5	5	5	5	5	5
chr1	182573376	182573760	385	CpG:_34	ENSG00000143333	RGS16	bivalent	HMD	5	5	5	5	5	5	5	5	5	5
chr1	182584178	182584545	368	CpG:_43	ENSG00000261504	RP11-317P15.4	bivalent	HMD	3	5	5	2	1	5	5	3	5	5
chr1	182758396	182759097	702	CpG:_86	ENSG00000135838	NPL	bivalent	HMD	5	5	5	5	1	5	5	5	5	5
chr1	182808313	182809122	810	CpG:_85	ENSG00000135829	DHX9	non-bivalent	HMD	5	5	5	5	5	5	5	5	5	5
chr1	182921820	182922644	825	CpG:_79	ENSG00000157060	SHCBP1L	non-bivalent	other	4	1	3	3	1	3	1	3	3	3
chr1	182991805	182993370	1566	CpG:_149	ENSG00000135862	LAMC1	non-bivalent	other	5	5	5	5	5	5	5	5	5	5
chr1	183440352	183442255	1904	CpG:_142	ENSG00000232860	SMG7-AS1	non-bivalent	HMD	5	5	5	5	5	5	5	5	5	5
chr1	183604284	183605333	1050	CpG:_101	ENSG00000162704	ARPC5	bivalent	other	5	5	5	5	5	5	5	5	5	5
chr1	183774194	183774416	223	CpG:_26	ENSG00000143344	RGL1	bivalent	other	1	3	5	5	5	5	5	5	5	5
chr1	184005360	184006766	1407	CpG:_131	ENSG00000198756	COLGALT2	bivalent	other	3	1	5	1	5	5	3	5	5	5
chr1	184020782	184021054	273	CpG:_38	ENSG00000198860	TSEN15	non-bivalent	other	5	5	5	5	5	5	5	5	5	5
chr1	184355416	184356811	1396	CpG:_129	ENSG00000271387	RP11-382D12.2	bivalent	other	5	5	5	1	5	5	5	5	5	5
chr1	184723253	184724438	1186	CpG:_116	ENSG00000116406	EDEM3	non-bivalent	HMD	5	5	5	5	5	5	5	5	5	5
chr1	184942863	184943777	915	CpG:_95	ENSG00000135842	FAM129A	bivalent	other	2	2	5	5	5	5	5	5	5	5
chr1	185014370	185015220	851	CpG:_100	ENSG00000121481	RNF2	non-bivalent	HMD	5	5	5	5	5	5	5	5	5	5
chr1	185125851	185126705	855	CpG:_68	ENSG00000121486	TRMT1L	non-bivalent	HMD	5	5	5	5	5	5	5	5	5	5
chr1	185285330	185286735	1406	CpG:_139	ENSG00000116679	IVNS1ABP	non-bivalent	HMD	5	5	5	5	5	5	5	5	5	5
chr1	186344125	186344848	724	CpG:_69	ENSG00000047410	TPR	non-bivalent	HMD	5	5	5	5	5	5	5	5	5	5
chr1	186649311	186650081	771	CpG:_58	ENSG00000073756	PTGS2	bivalent	PMD	2	1	5	5	5	5	5	5	5	5
chr1	192777633	192778198	566	CpG:_56	ENSG00000116741	RGS2	non-bivalent	other	5	5	5	5	5	5	5	5	5	5
chr1	193028222	193029271	1050	CpG:_94	ENSG00000116750	UCHL5	non-bivalent	HMD	5	5	5	5	5	5	5	5	5	5
chr1	193074175	193074778	604	CpG:_60	ENSG00000023572	GLRX2	non-bivalent	HMD	5	5	5	5	5	5	5	5	5	5
chr1	193090729	193091224	496	CpG:_58	LRG_507	LRG_507	non-bivalent	HMD	5	5	5	5	5	5	5	5	5	5
chr1	197170006	197170719	714	CpG:_62	ENSG00000134376	CRB1	non-bivalent	HMD	5	5	5	5	5	5	5	5	5	5
chr1	197743932	197744788	857	CpG:_95	ENSG00000213047	DENND1B	bivalent	HMD	5	5	5	5	5	5	5	5	5	5
chr1	197871589	197872299	711	CpG:_80	ENSG00000203724	C1orf53	bivalent	other	5	5	5	5	5	5	5	5	5	5
chr1	197880017	197881637	1621	CpG:_105	ENSG00000143355	LHX9	bivalent	other	1	5	5	5	1	1	5	3	5	1
chr1	198125897	198126842	946	CpG:_106	ENSG00000151414	NEK7	non-bivalent	HMD	5	5	5	5	5	5	5	5	5	5
chr1	200011401	200012055	655	CpG:_55	ENSG00000116833	NR5A2	bivalent	other	1	5	1	1	5	3	5	3	5	3
chr1	200378900	200379365	466	CpG:_42	ENSG00000162702	ZNF281	non-bivalent	HMD	5	5	5	5	5	5	5	5	5	5
chr1	200589553	200590124	572	CpG:_54	ENSG00000118193	KIF14	non-bivalent	HMD	5	5	5	5	5	5	5	5	5	5
chr1	200638547	200639384	838	CpG:_78	ENSG00000118197	DDX59	non-bivalent	HMD	5	5	5	5	5	5	5	5	5	5
chr1	200707850	200708948	1099	CpG:_118	ENSG00000118200	CAMSAP2	non-bivalent	HMD	5	5	5	5	5	5	5	5	5	5
chr1	200860077	200860576	500	CpG:_53	ENSG00000163362	C1orf106	non-bivalent	HMD	5	1	5	5	5	5	5	3	5	5
chr1	200880594	200881270	677	CpG:_58	ENSG00000163362	C1orf106	non-bivalent	HMD	5	4	5	5	4	5	5	5	1	5
chr1	200992283	200992839	557	CpG:_58	ENSG00000116852	KIF21B	bivalent	HMD	5	5	5	1	5	5	5	5	5	5
chr1	201123246	201123746	501	CpG:_44	ENSG00000116857	TMEM9	non-bivalent	other	5	5	5	5	1	5	5	5	5	5
chr1	201252453	201253648	1196	CpG:_98	ENSG00000081277	PKP1	non-bivalent	other	1	1	5	3	4	2	5	4	3	2
chr1	201368561	201369032	472	CpG:_54	ENSG00000159166	LAD1	bivalent	other	5	2	5	5	4	4	5	5	5	5
chr1	201437520	201438648	1129	CpG:_119	ENSG00000174307	PHLDA3	bivalent	HMD	3	5	5	1	4	5	5	5	5	5
chr1	201475886	201476516	631	CpG:_72	ENSG00000159176	CSRP1	bivalent	HMD	5	5	5	5	5	5	5	5	5	5
chr1	201617042	201619788	2747	CpG:_179	ENSG00000134369	NAV1	bivalent	other	1	2	5	5	5	5	5	4	5	5
chr1	201708788	201709429	642	CpG:_50	ENSG00000134369	NAV1	non-bivalent	HMD	2	2	5	4	5	5	5	4	5	3
chr1	201798214	201798698	485	CpG:_50	ENSG00000231871	IPO9-AS1	non-bivalent	HMD	5	5	5	5	5	5	5	5	5	5
chr1	201924337	201925053	717	CpG:_51	ENSG00000134375	TIMM17A	non-bivalent	HMD	5	5	5	5	5	5	5	5	5	5
chr1	201951755	201952579	825	CpG:_79	ENSG00000176393	RNPEP	non-bivalent	HMD	5	5	5	5	5	5	5	5	5	5
chr1	202113152	202114143	992	CpG:_93	ENSG00000143862	ARL8A	non-bivalent	HMD	5	5	5	5	5	5	5	5	5	5
chr1	202162959	202163390	432	CpG:_47	ENSG00000133067	LGR6	bivalent	HMD	2	5	5	5	2	5	5	3	5	5
chr1	202183194	202183526	333	CpG:_31	ENSG00000133067	LGR6	bivalent	HMD	1	1	5	5	2	5	5	5	5	5
chr1	202311044	202311312	269	CpG:_24	ENSG00000077152	UBE2T	non-bivalent	HMD	5	5	5	5	5	5	5	5	5	5
chr1	202317658	202318196	539	CpG:_55	ENSG00000077157	PPP1R12B	non-bivalent	HMD	5	5	5	5	5	5	5	5	5	5
chr1	202611669	202613039	1371	CpG:_114	ENSG00000143858	SYT2	bivalent	other	1	1	5	5	5	5	5	5	5	5
chr1	202678882	202679769	888	CpG:_84	ENSG00000143858	SYT2	bivalent	other	2	2	5	5	3	5	1	3	5	5
chr1	202776004	202777727	1724	CpG:_151	ENSG00000117139	KDM5B	non-bivalent	HMD	1	5	5	5	5	5	5	5	5	5
chr1	202779791	202780684	894	CpG:_72	ENSG00000260021	RP11-480I12.10	bivalent	HMD	2	2	5	5	5	5	5	5	5	5
chr1	202830062	202830923	862	CpG:_80	ENSG00000214796	RP11-480I12.5	non-bivalent	HMD	5	5	5	5	5	5	5	2	5	5
chr1	202857684	202858394	711	CpG:_83	ENSG00000183155	RABIF	non-bivalent	HMD	5	5	5	5	5	5	5	5	5	5
chr1	202896205	202896524	320	CpG:_34	ENSG00000117153	KLHL12	non-bivalent	HMD	5	5	5	5	5	5	5	5	5	5
chr1	202926880	202927476	597	CpG:_68	ENSG00000159346	ADIPOR1	non-bivalent	HMD	5	5	5	5	5	5	5	5	5	5
chr1	202976329	202977028	700	CpG:_77	ENSG00000163444	TMEM183A	non-bivalent	HMD	5	5	5	5	5	5	5	5	5	5
chr1	202995473	202996185	713	CpG:_65	ENSG00000143847	PPFIA4	bivalent	HMD	5	2	5	2	5	5	5	5	5	5
chr1	203044723	203045390	668	CpG:_67	ENSG00000143847	PPFIA4	bivalent	PMD	2	1	3	1	1	3	1	3	5	3
chr1	203097234	203097496	263	CpG:_24	ENSG00000163485	ADORA1	bivalent	PMD	5	5	5	5	5	5	5	5	5	5
chr1	203242520	203242818	299	CpG:_22	ENSG00000133063	CHIT1	bivalent	other	2	5	5	3	2	5	4	5	5	5
chr1	203274306	203275338	1033	CpG:_93	ENSG00000233791	LINC01136	bivalent	other	5	5	5	5	5	5	5	5	5	5
chr1	203764569	203765293	725	CpG:_57	ENSG00000058673	ZC3H11A	non-bivalent	HMD	5	5	5	5	5	5	5	5	5	5
chr1	203830508	203830901	394	CpG:_28	ENSG00000182004	SNRPE	non-bivalent	HMD	5	5	5	5	5	5	5	5	5	5
chr1	204042246	204044510	2265	CpG:_203	ENSG00000143842	SOX13	bivalent	HMD	5	5	5	5	5	5	5	5	5	5
chr1	204120399	204121109	711	CpG:_61	ENSG00000143845	ETNK2	bivalent	other	1	5	5	1	5	5	5	5	5	5
chr1	204346733	204347430	698	CpG:_54	ENSG00000143850	PLEKHA6	bivalent	HMD	5	5	5	5	5	5	5	5	5	1
chr1	204380314	204381159	846	CpG:_84	ENSG00000158615	PPP1R15B	non-bivalent	HMD	5	5	5	5	5	5	5	5	5	5
chr1	204463294	204464086	793	CpG:_77	ENSG00000133056	PIK3C2B	non-bivalent	HMD	5	5	5	5	5	5	5	5	5	5
chr1	204485474	204485831	358	CpG:_33	ENSG00000198625	MDM4	non-bivalent	HMD	5	5	5	5	5	5	5	5	5	5
chr1	204654133	204654885	753	CpG:_100	ENSG00000170382	LRRN2	bivalent	other	5	2	5	5	4	5	5	5	5	5
chr1	204797611	204797930	320	CpG:_41	ENSG00000163531	NFASC	bivalent	other	2	3	5	5	3	5	5	5	5	5
chr1	204950983	204951210	228	CpG:_15	ENSG00000163531	NFASC	non-bivalent	other	4	4	1	5	1	5	4	5	5	5
chr1	205179964	205180910	947	CpG:_88	ENSG00000133059	DSTYK	non-bivalent	HMD	5	5	5	5	5	5	5	5	5	5
chr1	205290233	205291035	803	CpG:_79	ENSG00000163545	NUAK2	non-bivalent	HMD	5	5	5	5	5	5	5	5	5	5
chr1	205312494	205313576	1083	CpG:_111	ENSG00000162873	KLHDC8A	bivalent	other	3	3	5	5	5	1	1	3	1	5
chr1	205424830	205426556	1727	CpG:_137	ENSG00000186007	LEMD1	non-bivalent	HMD	1	2	5	1	1	5	1	1	5	5
chr1	205473878	205474109	232	CpG:_27	ENSG00000117266	CDK18	non-bivalent	HMD	5	5	5	5	5	5	5	5	5	5
chr1	205498004	205498590	587	CpG:_44	ENSG00000117266	CDK18	non-bivalent	HMD	5	4	2	5	5	3	5	5	1	2
chr1	205537752	205538443	692	CpG:_60	ENSG00000174514	MFSD4	non-bivalent	other	1	1	5	5	5	5	5	1	5	5
chr1	205561090	205561473	384	CpG:_33	ENSG00000174514	MFSD4	non-bivalent	other	5	5	5	2	5	3	5	5	5	5
chr1	205600494	205601432	939	CpG:_106	ENSG00000158711	ELK4	non-bivalent	HMD	5	5	5	5	5	5	5	5	5	5
chr1	205648976	205649903	928	CpG:_98	ENSG00000158715	SLC45A3	non-bivalent	HMD	5	5	5	2	5	5	5	5	5	5
chr1	205743901	205744668	768	CpG:_57	ENSG00000117280	RAB7L1	bivalent	HMD	5	5	5	1	5	5	5	5	5	5
chr1	205781871	205783010	1140	CpG:_102	ENSG00000133065	SLC41A1	non-bivalent	HMD	5	5	5	5	2	5	5	5	5	5
chr1	206135445	206138863	3419	CpG:_264	ENSG00000229874	RP11-312O7.2	non-bivalent	HMD	5	5	5	5	5	5	5	5	5	5
chr1	206223538	206224028	491	CpG:_46	ENSG00000226780	RP11-38J22.3	bivalent	other	5	5	5	5	5	3	5	3	5	5
chr1	206680237	206681444	1208	CpG:_135	ENSG00000136653	RASSF5	bivalent	HMD	2	5	5	2	1	5	5	1	5	5
chr1	206730398	206730908	511	CpG:_60	ENSG00000136653	RASSF5	bivalent	HMD	2	5	5	5	1	5	5	5	5	5
chr1	206785805	206786030	226	CpG:_26	ENSG00000143486	EIF2D	non-bivalent	HMD	5	5	5	5	5	5	5	5	5	5
chr1	206808524	206809187	664	CpG:_75	ENSG00000237605	RP11-343H5.6	non-bivalent	HMD	5	5	5	5	5	5	5	5	5	5
chr1	206858092	206859651	1560	CpG:_118	ENSG00000162889	MAPKAPK2	bivalent	HMD	5	5	5	5	5	5	5	5	5	5
chr1	207224090	207224450	361	CpG:_38	ENSG00000180667	YOD1	non-bivalent	HMD	5	5	5	5	5	5	5	5	5	5
chr1	207226282	207226842	561	CpG:_47	ENSG00000180667	YOD1	non-bivalent	HMD	5	5	5	5	5	5	5	5	5	5
chr1	207494544	207495364	821	CpG:_72	LRG_127	LRG_127	non-bivalent	other	5	5	5	5	5	5	5	5	5	5
chr1	207627532	207628280	749	CpG:_72	ENSG00000117322	CR2	bivalent	PMD	5	2	5	5	2	5	5	5	5	3
chr1	207669638	207670015	378	CpG:_45	ENSG00000203710	CR1	bivalent	PMD	3	1	5	5	3	5	3	3	5	5
chr1	207818390	207818952	563	CpG:_53	ENSG00000197721	CR1L	non-bivalent	other	1	3	5	2	1	5	3	5	5	5
chr1	207925172	207925964	793	CpG:_72	LRG_155	LRG_155	non-bivalent	HMD	5	5	5	5	5	5	5	5	5	5
chr1	208041863	208042718	856	CpG:_94	ENSG00000203709	C1orf132	bivalent	HMD	5	5	5	5	5	5	5	5	5	5
chr1	208084099	208084513	415	CpG:_36	ENSG00000174059	CD34	bivalent	HMD	3	2	5	1	2	5	3	3	5	5
chr1	208416490	208418016	1527	CpG:_155	ENSG00000076356	PLXNA2	bivalent	PMD	5	5	5	5	5	5	5	5	5	5
chr1	209848444	209849428	985	CpG:_75	ENSG00000227591	RP1-28O10.1	bivalent	HMD	3	5	5	5	5	5	5	3	5	5
chr1	209957722	209958167	446	CpG:_41	ENSG00000162757	C1orf74	non-bivalent	other	5	5	5	5	5	5	5	5	5	5
chr1	209979317	209979666	350	CpG:_38	ENSG00000117595	IRF6	non-bivalent	other	5	5	5	5	5	5	5	5	5	3
chr1	210001130	210001428	299	CpG:_27	ENSG00000117597	DIEXF	non-bivalent	HMD	5	5	5	5	5	5	5	5	5	5
chr1	210111180	210112054	875	CpG:_99	ENSG00000143469	SYT14	non-bivalent	PMD	1	2	5	5	3	2	2	5	5	5
chr1	210405953	210407250	1298	CpG:_134	ENSG00000203706	SERTAD4-AS1	bivalent	other	5	1	5	5	5	5	5	5	5	5
chr1	210502134	210502793	660	CpG:_83	ENSG00000054392	HHAT	bivalent	other	5	5	5	5	5	5	5	5	5	5
chr1	211306668	211307675	1008	CpG:_92	ENSG00000143473	KCNH1	bivalent	PMD	1	1	5	5	3	5	5	5	5	5
chr1	211380407	211380783	377	CpG:_38	ENSG00000226986	RP11-543B16.2	non-bivalent	PMD	5	5	5	5	4	5	5	5	3	2
chr1	211432106	211434134	2029	CpG:_147	ENSG00000117625	RCOR3	non-bivalent	HMD	5	5	5	5	5	5	5	5	5	5
chr1	211500152	211500636	485	CpG:_53	ENSG00000082512	TRAF5	bivalent	HMD	5	5	5	5	5	5	5	5	5	5
chr1	211555940	211556332	393	CpG:_42	ENSG00000153363	LINC00467	non-bivalent	HMD	5	5	5	5	5	5	5	5	5	5
chr1	211751122	211753177	2056	CpG:_207	ENSG00000170385	SLC30A1	non-bivalent	HMD	5	5	5	5	5	5	5	5	5	5
chr1	211848642	211849176	535	CpG:_43	ENSG00000117650	NEK2	non-bivalent	HMD	5	5	5	5	5	5	5	5	5	5
chr1	212003432	212004280	849	CpG:_89	ENSG00000123684	LPGAT1	bivalent	HMD	5	5	5	5	5	5	5	5	5	5
chr1	212208838	212209364	527	CpG:_47	ENSG00000143493	INTS7	non-bivalent	HMD	5	5	5	5	5	5	5	5	5	5
chr1	212457968	212459694	1727	CpG:_171	ENSG00000066027	PPP2R5A	non-bivalent	HMD	5	5	5	5	5	5	5	5	5	5
chr1	212587592	212588284	693	CpG:_77	ENSG00000065600	TMEM206	non-bivalent	HMD	5	5	5	5	5	5	5	5	5	5
chr1	212606106	212606844	739	CpG:_69	ENSG00000117691	NENF	non-bivalent	HMD	5	5	5	5	5	5	5	5	5	5
chr1	212780152	212783086	2935	CpG:_254	ENSG00000162772	ATF3	bivalent	other	5	5	5	5	5	5	5	5	5	5
chr1	212872461	212874048	1588	CpG:_163	ENSG00000123685	BATF3	bivalent	other	5	2	5	5	2	5	5	5	5	5
chr1	212964867	212965347	481	CpG:_45	ENSG00000117697	NSL1	non-bivalent	HMD	5	5	5	5	5	5	5	5	5	5
chr1	213031360	213032119	760	CpG:_89	ENSG00000198468	FLVCR1-AS1	non-bivalent	HMD	5	5	5	5	5	5	5	5	5	5
chr1	213123648	213125092	1445	CpG:_115	ENSG00000143494	VASH2	non-bivalent	HMD	3	3	5	2	2	5	2	5	5	5
chr1	213188520	213189261	742	CpG:_58	ENSG00000174606	ANGEL2	non-bivalent	HMD	5	5	5	5	5	5	5	5	5	5
chr1	214156001	214156851	851	CpG:_84	ENSG00000117707	PROX1	bivalent	PMD	1	5	5	2	1	3	5	2	5	5
chr1	214160799	214161034	236	CpG:_25	ENSG00000230461	PROX1-AS1	bivalent	PMD	5	5	5	1	1	5	5	5	5	5
chr1	214161198	214161415	218	CpG:_17	ENSG00000117707	PROX1	bivalent	PMD	2	5	5	5	5	5	5	5	5	5
chr1	214454097	214455047	951	CpG:_77	ENSG00000143499	SMYD2	bivalent	HMD	5	5	5	5	5	5	5	5	5	5
chr1	214724105	214725056	952	CpG:_88	ENSG00000152104	PTPN14	non-bivalent	HMD	5	1	5	1	4	5	5	5	5	1
chr1	214776257	214776935	679	CpG:_60	ENSG00000117724	CENPF	non-bivalent	HMD	5	5	5	5	5	5	5	5	5	5
chr1	214781663	214782556	894	CpG:_81	ENSG00000250536	ABHD17AP3	non-bivalent	HMD	5	5	5	4	4	5	4	2	5	2
chr1	215256052	215256636	585	CpG:_53	ENSG00000082482	KCNK2	bivalent	PMD	3	2	5	5	3	5	1	5	5	5
chr1	215740508	215741266	759	CpG:_79	ENSG00000136636	KCTD3	non-bivalent	HMD	5	5	5	5	4	5	5	5	5	5
chr1	217310750	217311178	429	CpG:_46	ENSG00000196482	ESRRG	bivalent	PMD	3	5	3	4	1	2	3	3	5	1
chr1	217804268	217804477	210	CpG:_21	ENSG00000092978	GPATCH2	non-bivalent	other	5	5	5	5	5	5	5	5	5	5
chr1	218458020	218458684	665	CpG:_55	ENSG00000067533	RRP15	non-bivalent	other	1	5	5	5	5	5	5	5	5	5
chr1	218519058	218519674	617	CpG:_59	ENSG00000092969	TGFB2	bivalent	other	3	5	5	5	1	5	5	5	5	5
chr1	218520288	218520506	219	CpG:_21	ENSG00000092969	TGFB2	bivalent	other	1	1	5	5	1	5	2	3	5	5
chr1	219347110	219347572	463	CpG:_46	ENSG00000228063	RP11-135J2.4	non-bivalent	other	5	5	5	5	5	3	5	5	5	5
chr1	219786335	219786562	228	CpG:_21	ENSG00000215817	ZC3H11B	non-bivalent	PMD	1	5	4	1	1	5	4	5	2	5
chr1	220101133	220102147	1015	CpG:_111	ENSG00000196660	SLC30A10	bivalent	HMD	1	5	5	5	1	1	1	5	5	5
chr1	220219417	220219824	408	CpG:_31	ENSG00000136628	EPRS	non-bivalent	HMD	5	5	5	5	5	5	5	5	5	5
chr1	220267315	220267934	620	CpG:_62	ENSG00000067704	IARS2	non-bivalent	HMD	5	5	5	5	5	5	5	5	5	5
chr1	220445481	220445933	453	CpG:_37	ENSG00000118873	RAB3GAP2	non-bivalent	HMD	5	5	5	5	5	5	5	5	5	5
chr1	220701508	220702348	841	CpG:_106	ENSG00000116141	MARK1	non-bivalent	other	2	5	5	5	2	5	2	5	5	5
chr1	220921412	220922176	765	CpG:_77	ENSG00000117791	MARC2	bivalent	HMD	5	5	5	5	5	5	5	3	5	5
chr1	220960017	220960603	587	CpG:_67	ENSG00000186205	MARC1	non-bivalent	HMD	5	5	5	5	5	5	5	5	5	5
chr1	221051967	221053673	1707	CpG:_147	ENSG00000257551	HLA-AS1	bivalent	PMD	2	5	5	2	3	5	1	1	5	5
chr1	221054555	221054888	334	CpG:_24	ENSG00000136630	HLX	bivalent	PMD	2	5	5	5	2	3	3	3	1	5
chr1	221915475	221916804	1330	CpG:_130	ENSG00000143507	DUSP10	non-bivalent	other	5	5	5	5	5	5	5	5	5	5
chr1	222763022	222763270	249	CpG:_22	ENSG00000143498	TAF1A	non-bivalent	HMD	5	5	5	5	5	5	5	5	5	5
chr1	222791400	222792083	684	CpG:_63	ENSG00000154305	MIA3	non-bivalent	HMD	5	5	5	5	5	5	5	5	5	5
chr1	222817468	222817671	204	CpG:_19	ENSG00000154305	MIA3	non-bivalent	HMD	5	5	5	5	5	5	5	5	5	5
chr1	222885327	222886230	904	CpG:_77	ENSG00000186063	AIDA	non-bivalent	HMD	5	5	5	5	5	5	5	5	5	5
chr1	222988245	222988561	317	CpG:_34	ENSG00000228106	RP11-452F19.3	non-bivalent	other	5	5	5	5	5	5	5	5	5	5
chr1	223316186	223316689	504	CpG:_57	ENSG00000187554	TLR5	bivalent	other	5	5	5	5	2	5	5	5	5	5
chr1	223536843	223538628	1786	CpG:_140	ENSG00000143502	SUSD4	bivalent	other	2	2	5	2	5	5	2	2	5	5
chr1	223566643	223567268	626	CpG:_61	ENSG00000178395	C1orf65	non-bivalent	other	5	3	5	1	5	5	1	3	5	5
chr1	223741966	223744525	2560	CpG:_213	ENSG00000235428	WI2-2998D17.2	non-bivalent	other	5	5	5	5	5	5	5	5	5	4
chr1	223899991	223900823	833	CpG:_90	ENSG00000162909	CAPN2	bivalent	HMD	5	5	5	5	5	5	5	5	5	5
chr1	224033086	224034263	1178	CpG:_138	ENSG00000143514	TP53BP2	non-bivalent	other	5	5	5	5	5	5	5	5	5	5
chr1	224301836	224302472	637	CpG:_55	ENSG00000143756	FBXO28	non-bivalent	HMD	5	5	5	5	5	5	5	5	5	5
chr1	224370586	224371755	1170	CpG:_121	ENSG00000143753	DEGS1	non-bivalent	HMD	5	5	5	5	5	5	5	5	5	5
chr1	224517730	224518193	464	CpG:_37	ENSG00000143748	NVL	non-bivalent	HMD	5	5	5	5	5	5	5	5	5	5
chr1	224544524	224545224	701	CpG:_72	ENSG00000143771	CNIH4	non-bivalent	HMD	5	5	5	5	5	5	5	5	5	5
chr1	224621561	224622106	546	CpG:_44	ENSG00000162923	WDR26	non-bivalent	HMD	5	5	5	5	5	5	5	5	5	5
chr1	224622598	224622818	221	CpG:_26	ENSG00000143786	CNIH3	non-bivalent	HMD	5	5	5	5	5	5	5	5	5	5
chr1	224803638	224805314	1677	CpG:_159	ENSG00000233384	RP11-100E13.1	bivalent	other	1	3	5	2	2	2	2	2	5	5
chr1	225117221	225117781	561	CpG:_71	ENSG00000185842	DNAH14	non-bivalent	PMD	1	5	5	5	5	5	5	5	5	3
chr1	225614722	225616512	1791	CpG:_172	ENSG00000143815	LBR	bivalent	HMD	5	5	5	5	5	5	5	5	5	5
chr1	225840271	225841795	1525	CpG:_143	ENSG00000154380	ENAH	non-bivalent	HMD	5	5	5	5	1	5	5	5	5	5
chr1	225965331	225965734	404	CpG:_35	ENSG00000143742	SRP9	non-bivalent	HMD	5	5	5	5	5	5	5	5	5	5
chr1	225997647	225998233	587	CpG:_60	ENSG00000143819	EPHX1	non-bivalent	HMD	5	5	5	5	5	5	5	5	5	5
chr1	226069606	226070898	1293	CpG:_119	ENSG00000196187	TMEM63A	non-bivalent	HMD	5	5	5	5	5	5	5	5	5	5
chr1	226111643	226112552	910	CpG:_83	ENSG00000255835	RP4-559A3.7	non-bivalent	HMD	5	5	5	5	5	5	5	5	5	5
chr1	226186804	226187336	533	CpG:_51	ENSG00000143751	SDE2	non-bivalent	HMD	5	5	5	5	5	5	5	5	5	5
chr1	226249458	226251457	2000	CpG:_170	ENSG00000272562	RP11-396C23.4	non-bivalent	HMD	5	5	5	5	5	5	5	5	5	5
chr1	226270724	226271841	1118	CpG:_101	ENSG00000225518	RP11-396C23.2	bivalent	HMD	5	5	5	5	5	5	5	5	5	5
chr1	226374036	226374760	725	CpG:_69	ENSG00000182827	ACBD3	non-bivalent	HMD	5	5	5	5	5	5	5	5	5	5
chr1	226411008	226411880	873	CpG:_93	ENSG00000185155	MIXL1	bivalent	HMD	3	3	5	1	5	5	5	1	5	5
chr1	226496362	226497501	1140	CpG:_107	ENSG00000183814	LIN9	non-bivalent	HMD	5	5	5	5	5	5	5	5	5	5
chr1	226595334	226595939	606	CpG:_63	ENSG00000143799	PARP1	non-bivalent	HMD	5	5	5	5	5	5	5	5	5	5
chr1	226736355	226737412	1058	CpG:_122	ENSG00000203685	C1orf95	bivalent	other	2	2	5	2	2	5	5	5	5	5
chr1	226924561	226926553	1993	CpG:_185	ENSG00000143772	ITPKB	bivalent	HMD	1	2	1	1	1	1	1	5	5	5
chr1	227058046	227058906	861	CpG:_88	ENSG00000143801	PSEN2	bivalent	other	5	5	5	5	5	5	5	5	5	5
chr1	227127070	227128430	1361	CpG:_128	ENSG00000163050	ADCK3	non-bivalent	HMD	5	5	5	5	5	5	5	5	5	5
chr1	227505447	227506752	1306	CpG:_107	ENSG00000143776	CDC42BPA	non-bivalent	other	5	5	5	5	4	5	5	5	5	5
chr1	227682217	227682938	722	CpG:_51	ENSG00000237469	TUBB8P10	non-bivalent	other	5	5	5	5	5	5	5	5	5	4
chr1	227693788	227694509	722	CpG:_51	ENSG00000235827	TUBB8P9	non-bivalent	other	4	5	5	4	5	2	4	2	2	4
chr1	227922644	227923431	788	CpG:_100	ENSG00000081692	JMJD4	non-bivalent	other	5	5	5	5	5	5	5	5	5	5
chr1	228134423	228136282	1860	CpG:_169	ENSG00000143816	WNT9A	bivalent	other	5	3	5	5	5	5	5	5	5	5
chr1	228269730	228271501	1772	CpG:_166	ENSG00000143761	ARF1	non-bivalent	other	5	5	5	5	5	5	5	5	5	5
chr1	228289670	228291184	1515	CpG:_155	ENSG00000143793	C1orf35	non-bivalent	other	5	5	5	5	5	5	5	5	5	5
chr1	228296788	228297276	489	CpG:_53	ENSG00000162910	MRPL55	non-bivalent	other	5	5	5	5	5	5	5	5	5	5
chr1	228327509	228328560	1052	CpG:_118	ENSG00000143774	GUK1	non-bivalent	other	5	5	5	5	5	5	5	5	5	5
chr1	228353109	228353986	878	CpG:_93	ENSG00000203684	IBA57-AS1	non-bivalent	other	5	5	5	5	5	5	5	5	5	5
chr1	228399472	228402037	2566	CpG:_237	ENSG00000162913	C1orf145	non-bivalent	PMD	5	2	1	2	5	1	5	5	1	1
chr1	228403233	228403528	296	CpG:_22	ENSG00000154358	OBSCN	non-bivalent	PMD	5	4	5	1	1	5	4	5	3	5
chr1	228461886	228462139	254	CpG:_22	ENSG00000269890	RP5-1139B12.2	non-bivalent	PMD	5	4	4	5	2	5	4	5	3	5
chr1	228463250	228464488	1239	CpG:_101	ENSG00000269934	RP5-1139B12.3	non-bivalent	PMD	2	5	4	5	1	5	5	3	5	5
chr1	228467965	228468497	533	CpG:_41	ENSG00000154358	OBSCN	non-bivalent	PMD	5	4	5	5	4	5	4	5	2	5
chr1	228593812	228594713	902	CpG:_107	ENSG00000154370	TRIM11	non-bivalent	other	5	5	5	5	5	5	5	5	5	5
chr1	228603707	228604567	861	CpG:_75	ENSG00000162931	TRIM17	bivalent	other	3	3	5	1	3	1	1	3	5	5
chr1	228612581	228613103	523	CpG:_49	ENSG00000168148	HIST3H3	non-bivalent	other	5	5	5	5	2	5	5	5	5	3
chr1	228645197	228646434	1238	CpG:_114	ENSG00000181218	HIST3H2A	non-bivalent	other	5	3	5	5	2	5	5	5	5	5
chr1	228651448	228652529	1082	CpG:_84	ENSG00000181201	HIST3H2BA	bivalent	other	1	1	5	2	3	2	3	3	5	1
chr1	228674347	228675752	1406	CpG:_159	ENSG00000168159	RNF187	non-bivalent	other	5	5	5	5	5	5	5	5	5	5
chr1	228744111	228784168	40058	CpG:_2691	ENSG00000183929	DUSP5P1	bivalent	other	1	2	5	1	5	1	5	5	5	3
chr1	228785987	228786204	218	CpG:_17	ENSG00000183929	DUSP5P1	non-bivalent	other	5	1	1	1	1	1	5	1	1	3
chr1	228870811	228872297	1487	CpG:_140	ENSG00000116574	RHOU	bivalent	HMD	2	5	5	5	5	5	5	2	5	5
chr1	229406647	229407129	483	CpG:_70	ENSG00000177788	RP5-1061H20.4	non-bivalent	HMD	5	5	5	5	5	5	5	5	5	1
chr1	229478015	229478935	921	CpG:_103	ENSG00000154429	CCSAP	non-bivalent	HMD	5	5	5	5	5	5	5	5	5	5
chr1	229567207	229570684	3478	CpG:_245	ENSG00000143632	ACTA1	bivalent	other	2	3	1	1	1	1	3	3	5	1
chr1	229643714	229644293	580	CpG:_57	ENSG00000069248	NUP133	non-bivalent	HMD	5	5	5	5	5	5	5	5	5	5
chr1	229693773	229695074	1302	CpG:_164	ENSG00000135776	ABCB10	non-bivalent	HMD	5	5	5	5	5	5	5	5	5	5
chr1	229761129	229762299	1171	CpG:_116	ENSG00000135801	TAF5L	non-bivalent	HMD	5	5	5	5	5	5	5	5	5	5
chr1	230202495	230204209	1715	CpG:_128	ENSG00000143641	GALNT2	bivalent	HMD	5	5	5	5	5	5	5	5	5	5
chr1	230561104	230562702	1599	CpG:_152	ENSG00000177614	PGBD5	bivalent	PMD	5	5	5	5	5	5	5	5	5	5
chr1	230778078	230778593	516	CpG:_58	ENSG00000135775	COG2	non-bivalent	other	5	5	5	5	5	5	5	5	5	5
chr1	231003632	231004655	1024	CpG:_93	ENSG00000119280	C1orf198	bivalent	HMD	5	5	5	5	5	5	5	5	5	5
chr1	231113872	231114873	1002	CpG:_86	ENSG00000143643	TTC13	non-bivalent	HMD	5	5	5	5	5	5	5	5	5	5
chr1	231175063	231176317	1255	CpG:_123	ENSG00000182118	FAM89A	bivalent	HMD	5	5	5	5	5	5	5	5	5	5
chr1	231297813	231299777	1965	CpG:_209	ENSG00000119283	TRIM67	bivalent	PMD	3	3	5	2	1	2	3	2	5	5
chr1	231376797	231377243	447	CpG:_41	ENSG00000143633	C1orf131	non-bivalent	HMD	5	5	5	5	5	5	5	5	5	5
chr1	231664000	231664608	609	CpG:_56	ENSG00000233461	RP11-295G20.2	non-bivalent	HMD	5	5	5	5	5	5	5	5	5	5
chr1	231762415	231763115	701	CpG:_63	ENSG00000162946	DISC1	non-bivalent	HMD	5	1	5	5	5	5	5	5	5	5
chr1	233086192	233086595	404	CpG:_40	ENSG00000135778	NTPCR	non-bivalent	other	5	5	5	5	5	5	5	5	5	5
chr1	233431150	233431540	391	CpG:_38	ENSG00000135749	PCNXL2	non-bivalent	HMD	5	3	5	5	5	5	5	5	5	5
chr1	233749374	233750314	941	CpG:_71	ENSG00000135750	KCNK1	bivalent	HMD	5	5	5	5	4	5	5	5	5	5
chr1	234040299	234041457	1159	CpG:_126	ENSG00000183780	SLC35F3	bivalent	PMD	1	3	2	5	1	2	1	2	5	3
chr1	234349885	234350471	587	CpG:_63	ENSG00000183780	SLC35F3	bivalent	PMD	2	1	5	5	1	5	1	1	5	5
chr1	234492485	234492860	376	CpG:_32	ENSG00000236358	RP5-827C21.2	non-bivalent	PMD	5	5	2	2	4	2	4	4	2	5
chr1	234508995	234509501	507	CpG:_47	ENSG00000231663	RP5-827C21.4	non-bivalent	HMD	5	5	5	5	5	5	5	5	5	5
chr1	234613937	234614972	1036	CpG:_147	ENSG00000059588	TARBP1	non-bivalent	HMD	5	5	5	5	5	5	5	5	5	5
chr1	234744277	234747024	2748	CpG:_257	ENSG00000168264	IRF2BP2	non-bivalent	HMD	5	5	5	5	5	5	5	5	5	5
chr1	235291741	235292387	647	CpG:_69	ENSG00000173726	TOMM20	non-bivalent	HMD	5	5	5	5	5	5	5	5	5	5
chr1	235324265	235324717	453	CpG:_46	ENSG00000188739	RBM34	non-bivalent	HMD	5	5	5	5	5	5	5	5	5	5
chr1	235490339	235492160	1822	CpG:_166	ENSG00000054267	ARID4B	non-bivalent	HMD	5	5	5	5	5	5	5	5	5	5
chr1	235811842	235814066	2225	CpG:_203	ENSG00000168243	GNG4	bivalent	HMD	5	3	5	2	2	2	5	1	5	5
chr1	236029588	236030597	1010	CpG:_105	ENSG00000143669	LYST	non-bivalent	HMD	5	5	5	5	5	5	5	5	5	5
chr1	236227683	236228817	1135	CpG:_123	ENSG00000116962	NID1	bivalent	other	3	5	5	5	2	5	2	1	5	5
chr1	236305535	236306674	1140	CpG:_98	ENSG00000077585	GPR137B	bivalent	HMD	2	5	5	2	5	2	5	2	5	5
chr1	236444604	236445700	1097	CpG:_115	ENSG00000086619	ERO1LB	bivalent	other	1	5	5	5	2	5	5	5	5	5
chr1	236511354	236511777	424	CpG:_37	ENSG00000186197	EDARADD	non-bivalent	other	5	5	5	5	4	5	1	5	5	4
chr1	236558460	236559336	877	CpG:_99	ENSG00000186197	EDARADD	bivalent	other	3	5	5	2	5	5	2	5	5	5
chr1	236687072	236687608	537	CpG:_49	ENSG00000116977	LGALS8	bivalent	HMD	5	5	5	5	5	5	5	5	5	5
chr1	236767362	236767998	637	CpG:_44	ENSG00000119285	HEATR1	non-bivalent	HMD	5	5	5	5	5	5	5	5	5	5
chr1	236849473	236850323	851	CpG:_84	ENSG00000077522	ACTN2	bivalent	PMD	2	3	5	5	3	3	3	5	5	5
chr1	236958315	236959202	888	CpG:_84	ENSG00000116984	MTR	non-bivalent	other	5	5	5	5	5	5	5	5	5	5
chr1	237205127	237206644	1518	CpG:_170	ENSG00000198626	RYR2	bivalent	PMD	3	3	3	5	2	3	3	5	5	3
chr1	239550109	239551339	1231	CpG:_113	ENSG00000133019	CHRM3	bivalent	PMD	3	5	5	2	4	5	5	5	5	5
chr1	240986655	240986909	255	CpG:_29	ENSG00000215802	RFKP1	non-bivalent	PMD	4	4	5	4	4	5	2	5	2	5
chr1	241520104	241520790	687	CpG:_89	ENSG00000182901	RGS7	bivalent	PMD	3	3	5	5	2	5	5	5	5	5
chr1	241587602	241587883	282	CpG:_28	ENSG00000225554	RP11-527D7.1	bivalent	PMD	3	5	5	5	2	5	5	2	5	5
chr1	241682474	241683112	639	CpG:_76	LRG_504	LRG_504	non-bivalent	other	5	5	5	5	5	5	5	5	5	5
chr1	241802961	241803649	689	CpG:_45	ENSG00000054277	OPN3	non-bivalent	other	5	5	5	5	5	5	5	5	5	5
chr1	242011152	242011744	593	CpG:_57	ENSG00000174371	EXO1	non-bivalent	HMD	5	5	5	5	5	5	5	5	5	5
chr1	242220285	242220615	331	CpG:_29	ENSG00000224625	TUBB8P6	non-bivalent	PMD	4	4	5	3	2	5	4	5	5	5
chr1	242687923	242688682	760	CpG:_60	ENSG00000180287	PLD5	bivalent	PMD	3	1	5	5	3	5	2	5	5	5
chr1	243264941	243265196	256	CpG:_34	ENSG00000214837	RP11-261C10.3	non-bivalent	other	4	1	5	4	5	3	4	5	2	3
chr1	243417742	243418775	1034	CpG:_89	ENSG00000143702	CEP170	non-bivalent	HMD	5	5	5	5	5	5	5	5	5	5
chr1	243650991	243651529	539	CpG:_38	ENSG00000054282	SDCCAG8	non-bivalent	HMD	5	5	5	5	3	5	1	4	1	4
chr1	244013803	244014592	790	CpG:_70	ENSG00000117020	AKT3	non-bivalent	PMD	5	2	5	5	2	5	5	5	5	5
chr1	244080541	244081093	553	CpG:_55	ENSG00000226828	RP11-278H7.1	bivalent	PMD	2	3	5	1	2	2	3	5	5	5
chr1	244614523	244615601	1079	CpG:_104	ENSG00000035687	ADSS	non-bivalent	other	5	5	5	5	5	5	5	5	5	5
chr1	244624502	244624920	419	CpG:_47	ENSG00000179397	C1orf101	non-bivalent	other	1	5	5	5	5	5	5	5	5	1
chr1	244816200	244817080	881	CpG:_91	ENSG00000121644	DESI2	non-bivalent	HMD	5	5	5	5	5	5	5	5	5	5
chr1	244998024	244999142	1119	CpG:_101	ENSG00000203667	COX20	non-bivalent	other	5	5	5	5	5	5	5	5	5	5
chr1	245026435	245028020	1586	CpG:_186	ENSG00000153187	HNRNPU	non-bivalent	HMD	5	5	5	5	5	5	5	5	5	5
chr1	245133029	245134711	1683	CpG:_148	ENSG00000272195	RP11-156E8.1	non-bivalent	HMD	5	5	5	5	5	5	5	5	5	5
chr1	245316548	245320247	3700	CpG:_324	ENSG00000162849	KIF26B	bivalent	other	5	5	5	5	5	5	5	5	5	5
chr1	246670149	246670768	620	CpG:_74	ENSG00000185420	SMYD3	non-bivalent	HMD	5	5	5	5	5	5	5	5	5	5
chr1	246729208	246730276	1069	CpG:_96	ENSG00000162851	TFB2M	non-bivalent	HMD	5	5	5	5	5	5	5	5	5	5
chr1	246887265	246888028	764	CpG:_68	ENSG00000143653	SCCPDH	bivalent	HMD	5	5	5	5	5	5	5	5	5	5
chr1	246952215	246952511	297	CpG:_34	ENSG00000227953	RP11-439E19.3	non-bivalent	HMD	1	5	5	3	2	3	3	3	5	1
chr1	247094486	247095667	1182	CpG:_137	ENSG00000153207	AHCTF1	non-bivalent	HMD	5	5	5	5	5	5	5	5	5	5
chr1	247170869	247171434	566	CpG:_53	ENSG00000197472	ZNF695	non-bivalent	other	5	3	5	5	5	5	5	5	5	3
chr1	247241580	247242201	622	CpG:_55	ENSG00000135747	ZNF670	non-bivalent	HMD	5	5	5	5	5	5	5	5	5	5
chr1	247267180	247267884	705	CpG:_54	ENSG00000188295	ZNF669	non-bivalent	HMD	5	5	5	5	5	5	5	5	5	5
chr1	247274586	247275757	1172	CpG:_140	ENSG00000221953	C1orf229	bivalent	HMD	3	5	5	5	5	5	5	5	5	5
chr1	247334821	247335382	562	CpG:_60	ENSG00000196418	ZNF124	non-bivalent	HMD	5	5	5	5	5	5	5	5	5	5
chr1	247373736	247374304	569	CpG:_46	ENSG00000227671	MIR3916	non-bivalent	HMD	5	5	5	5	5	5	5	5	5	5
chr1	247494250	247495840	1591	CpG:_163	ENSG00000162714	ZNF496	non-bivalent	other	5	2	5	5	5	5	5	5	5	5
chr1	247681400	247681951	552	CpG:_65	ENSG00000169224	GCSAML	non-bivalent	PMD	4	5	1	5	3	3	2	1	2	5
chr1	247802739	247803141	403	CpG:_52	ENSG00000235749	RP11-634B7.4	bivalent	PMD	3	5	2	2	1	4	2	3	2	5
chr1	248020331	248021252	922	CpG:_101	ENSG00000162722	TRIM58	non-bivalent	PMD	5	3	3	4	5	5	5	3	2	3
chr1	248100326	248100726	401	CpG:_38	ENSG00000196071	OR2L13	non-bivalent	PMD	4	1	3	4	1	1	2	3	5	3
chr1	249120451	249120731	281	CpG:_33	ENSG00000264500	MIR3124	non-bivalent	other	5	5	5	5	5	5	5	5	5	5
chr1	249132081	249133310	1230	CpG:_130	ENSG00000171161	ZNF672	non-bivalent	other	5	5	5	5	5	5	5	5	5	5
chr1	249152412	249153419	1008	CpG:_86	ENSG00000171163	ZNF692	non-bivalent	other	5	5	5	5	5	5	5	5	5	5
chr1	249200253	249200721	469	CpG:_58	ENSG00000185220	PGBD2	non-bivalent	HMD	5	5	5	5	5	5	5	5	5	5
chr2	31456741	31457653	913	CpG:_79	ENSG00000013016	EHD3	non-bivalent	other	3	1	5	2	1	5	2	5	5	5
chr2	64880320	64881868	1549	CpG:_154	ENSG00000179833	SERTAD2	non-bivalent	HMD	5	5	5	5	5	5	5	5	5	5
chr2	161349224	161350371	1148	CpG:_94	ENSG00000153250	RBMS1	non-bivalent	other	5	5	5	5	5	5	5	5	5	5
chr2	170655290	170655757	468	CpG:_40	ENSG00000138385	SSB	non-bivalent	HMD	5	5	5	5	5	5	5	5	5	5
chr2	171569878	171573904	4027	CpG:_331	ENSG00000222033	LINC01124	bivalent	other	2	2	2	2	5	4	2	1	5	1
chr2	202897387	202901046	3660	CpG:_338	ENSG00000273209	RP11-107N15.1	non-bivalent	other	5	3	2	2	5	2	5	5	5	2
chr2	235404503	235406541	2039	CpG:_184	ENSG00000188042	ARL4C	bivalent	other	1	1	5	5	1	5	5	5	5	5
chr2	242088416	242090330	1915	CpG:_188	ENSG00000115687	PASK	non-bivalent	HMD	5	5	5	5	5	5	5	5	5	5
chr2	45511	46559	1049	CpG:_124	ENSG00000184731	FAM110C	bivalent	other	1	5	5	5	4	5	5	5	5	5
chr2	197438	198535	1098	CpG:_107	ENSG00000227061	AC079779.7	non-bivalent	PMD	1	5	5	5	4	5	5	5	5	4
chr2	263401	265238	1838	CpG:_176	ENSG00000035115	SH3YL1	bivalent	HMD	5	1	5	5	5	5	5	5	5	1
chr2	287354	290099	2746	CpG:_243	ENSG00000189292	FAM150B	bivalent	HMD	3	1	5	1	5	2	5	2	5	5
chr2	306676	307167	492	CpG:_36	ENSG00000235779	AC079779.5	non-bivalent	PMD	4	5	2	3	5	2	5	4	5	4
chr2	308100	308395	296	CpG:_19	ENSG00000235779	AC079779.5	non-bivalent	PMD	5	5	5	5	5	5	5	5	5	4
chr2	420052	421142	1091	CpG:_116	ENSG00000226277	AC105393.2	non-bivalent	PMD	5	4	5	4	5	4	5	5	5	4
chr2	558070	558469	400	CpG:_28	ENSG00000233633	AC093326.3	non-bivalent	PMD	4	4	4	4	4	2	5	5	4	4
chr2	676652	677678	1027	CpG:_93	ENSG00000151353	TMEM18	non-bivalent	other	5	5	5	5	5	5	5	5	5	5
chr2	863931	865091	1161	CpG:_150	ENSG00000237667	LINC01115	non-bivalent	PMD	4	4	1	5	2	5	4	4	4	4
chr2	945687	946774	1088	CpG:_106	ENSG00000235688	AC116614.1	bivalent	PMD	5	2	3	5	1	5	1	5	5	5
chr2	1266420	1266661	242	CpG:_26	ENSG00000172554	SNTG2	non-bivalent	PMD	5	4	4	4	5	5	1	5	4	4
chr2	1746834	1748971	2138	CpG:_198	ENSG00000130508	PXDN	non-bivalent	PMD	3	3	3	5	1	5	3	2	5	5
chr2	1846427	1846908	482	CpG:_41	ENSG00000186487	MYT1L	non-bivalent	PMD	4	4	2	4	4	5	4	5	4	4
chr2	3381345	3381912	568	CpG:_51	ENSG00000032389	TSSC1	non-bivalent	HMD	5	5	5	5	5	5	5	5	5	5
chr2	3383351	3383976	626	CpG:_57	ENSG00000171853	TRAPPC12	non-bivalent	HMD	5	5	5	5	5	5	5	5	5	5
chr2	3391403	3392500	1098	CpG:_117	ENSG00000171853	TRAPPC12	non-bivalent	HMD	5	5	5	5	4	5	5	5	5	5
chr2	3504283	3504628	346	CpG:_29	ENSG00000182551	ADI1	non-bivalent	HMD	4	5	4	5	4	5	4	4	2	5
chr2	3522271	3523617	1347	CpG:_137	ENSG00000182551	ADI1	non-bivalent	HMD	5	5	5	5	5	5	5	5	5	5
chr2	3605490	3606332	843	CpG:_93	ENSG00000171865	RNASEH1	non-bivalent	other	5	5	5	5	5	5	5	5	5	5
chr2	3622655	3623704	1050	CpG:_92	ENSG00000171863	RPS7	non-bivalent	other	5	5	5	5	5	5	5	5	5	5
chr2	3642548	3642751	204	CpG:_23	ENSG00000118004	COLEC11	non-bivalent	other	4	1	3	2	2	2	2	3	5	1
chr2	3750829	3751927	1099	CpG:_125	ENSG00000224661	AC010907.5	non-bivalent	PMD	4	3	5	3	4	3	1	5	5	1
chr2	5831188	5831413	226	CpG:_24	ENSG00000230090	AC108025.2	non-bivalent	PMD	5	1	1	1	2	3	1	1	5	5
chr2	5832042	5834208	2167	CpG:_192	ENSG00000176887	SOX11	bivalent	PMD	5	3	3	2	3	3	3	5	5	5
chr2	5836069	5837643	1575	CpG:_138	ENSG00000242540	AC010729.1	non-bivalent	PMD	1	1	3	2	1	2	1	2	5	5
chr2	6635950	6636160	211	CpG:_20	ENSG00000226488	AC021021.2	non-bivalent	PMD	5	4	5	5	5	5	5	4	1	5
chr2	7005164	7006340	1177	CpG:_140	ENSG00000134326	CMPK2	bivalent	other	5	5	5	5	5	5	5	5	5	5
chr2	7057531	7058433	903	CpG:_100	ENSG00000151692	RNF144A	bivalent	other	2	5	5	5	5	5	5	5	5	5
chr2	8723856	8724093	238	CpG:_22	ENSG00000236008	AC011747.4	non-bivalent	other	5	5	5	3	5	5	5	5	5	5
chr2	8818293	8818503	211	CpG:_21	ENSG00000235092	AC011747.7	bivalent	HMD	1	5	5	5	5	5	5	5	5	5
chr2	8818929	8819586	658	CpG:_71	ENSG00000235092	AC011747.7	bivalent	HMD	5	5	5	5	5	5	5	5	5	5
chr2	8821991	8822739	749	CpG:_64	ENSG00000235092	AC011747.7	bivalent	HMD	5	5	5	5	5	5	5	5	5	5
chr2	8977374	8977789	416	CpG:_51	ENSG00000134313	KIDINS220	non-bivalent	HMD	5	5	5	5	5	5	5	5	5	5
chr2	9143128	9144630	1503	CpG:_109	ENSG00000143797	MBOAT2	non-bivalent	other	1	3	5	5	5	5	5	5	5	5
chr2	9346384	9347944	1561	CpG:_160	ENSG00000151693	ASAP2	bivalent	HMD	5	5	5	5	5	5	5	5	5	5
chr2	9563127	9564282	1156	CpG:_111	ENSG00000119185	ITGB1BP1	non-bivalent	HMD	5	5	5	5	5	5	5	5	5	5
chr2	9614195	9615235	1041	CpG:_114	ENSG00000134330	IAH1	non-bivalent	HMD	5	5	5	5	5	5	5	5	5	5
chr2	9695523	9696606	1084	CpG:_96	ENSG00000151694	ADAM17	non-bivalent	HMD	5	5	5	5	5	5	5	5	5	5
chr2	9770190	9771562	1373	CpG:_126	ENSG00000134308	YWHAQ	bivalent	HMD	5	5	5	5	5	5	5	5	5	5
chr2	9983264	9983901	638	CpG:_76	ENSG00000115750	TAF1B	non-bivalent	HMD	5	5	5	5	5	5	5	5	5	5
chr2	10090908	10092456	1549	CpG:_174	ENSG00000134317	GRHL1	bivalent	HMD	5	5	5	5	5	5	5	5	5	5
chr2	10182636	10184702	2067	CpG:_183	ENSG00000172059	KLF11	non-bivalent	HMD	4	5	1	5	5	1	5	1	5	2
chr2	10219803	10221016	1214	CpG:_104	ENSG00000205795	CYS1	bivalent	HMD	2	1	5	2	2	5	5	2	5	5
chr2	10260280	10260931	652	CpG:_53	ENSG00000272524	RP11-254F7.4	non-bivalent	HMD	5	5	5	5	5	5	5	5	5	3
chr2	10262174	10263481	1308	CpG:_139	ENSG00000171848	RRM2	non-bivalent	HMD	5	5	5	5	5	5	5	5	5	5
chr2	10442309	10444509	2201	CpG:_161	ENSG00000115756	HPCAL1	bivalent	HMD	5	5	5	5	5	5	5	5	5	5
chr2	10559717	10560294	578	CpG:_54	ENSG00000115756	HPCAL1	non-bivalent	HMD	5	5	5	5	5	5	5	5	5	5
chr2	10587828	10589155	1328	CpG:_128	ENSG00000115758	ODC1	bivalent	HMD	5	5	5	1	5	5	5	5	5	5
chr2	10829725	10830241	517	CpG:_46	ENSG00000115761	NOL10	non-bivalent	HMD	5	5	5	5	5	5	5	5	5	5
chr2	10861207	10862382	1176	CpG:_119	ENSG00000143882	ATP6V1C2	bivalent	HMD	5	1	5	1	2	5	5	5	5	5
chr2	10952403	10953384	982	CpG:_102	ENSG00000143870	PDIA6	non-bivalent	HMD	5	5	5	5	5	5	5	5	5	5
chr2	11051859	11053476	1618	CpG:_153	ENSG00000162975	KCNF1	bivalent	other	1	1	5	5	5	5	5	5	4	2
chr2	11295560	11296006	447	CpG:_54	ENSG00000162976	PQLC3	non-bivalent	other	5	5	5	5	5	5	5	5	5	5
chr2	11483960	11485553	1594	CpG:_129	ENSG00000134318	ROCK2	non-bivalent	HMD	5	5	5	2	5	5	5	5	5	5
chr2	11605744	11606385	642	CpG:_83	ENSG00000169016	E2F6	non-bivalent	other	5	5	5	5	5	5	5	5	5	5
chr2	11809607	11810433	827	CpG:_88	ENSG00000169006	NTSR2	non-bivalent	other	5	3	1	1	2	1	2	1	5	3
chr2	11886250	11887207	958	CpG:_88	ENSG00000134324	LPIN1	non-bivalent	other	5	5	5	1	5	5	5	5	5	5
chr2	12856626	12859019	2394	CpG:_213	ENSG00000071575	TRIB2	non-bivalent	other	5	2	5	5	5	5	2	5	5	5
chr2	14772378	14775809	3432	CpG:_244	ENSG00000162981	FAM84A	bivalent	PMD	5	2	5	5	4	5	5	5	5	5
chr2	15701140	15701517	378	CpG:_27	ENSG00000151779	NBAS	non-bivalent	HMD	5	5	5	5	5	5	5	5	5	5
chr2	16079802	16083032	3231	CpG:_228	ENSG00000233718	MYCNOS	non-bivalent	other	2	5	5	5	5	5	5	5	5	5
chr2	17720156	17720417	262	CpG:_35	ENSG00000163032	VSNL1	non-bivalent	other	5	5	5	3	1	5	5	5	5	5
chr2	17721538	17722021	484	CpG:_38	ENSG00000163032	VSNL1	non-bivalent	other	5	5	5	1	2	5	5	5	5	2
chr2	17934556	17935902	1347	CpG:_131	ENSG00000163029	SMC6	non-bivalent	HMD	5	5	5	5	5	5	5	5	5	5
chr2	18059039	18059245	207	CpG:_18	ENSG00000170745	KCNS3	bivalent	other	3	2	1	1	3	5	5	2	5	5
chr2	18059494	18060920	1427	CpG:_121	ENSG00000170745	KCNS3	bivalent	other	5	3	5	5	1	5	5	5	5	5
chr2	18741357	18741964	608	CpG:_76	ENSG00000240857	RDH14	non-bivalent	HMD	5	5	5	5	5	5	5	5	5	5
chr2	19547483	19548292	810	CpG:_66	ENSG00000266738	MIR4757	bivalent	other	5	5	5	5	5	5	5	5	5	5
chr2	19555790	19558403	2614	CpG:_163	ENSG00000143867	OSR1	bivalent	other	2	1	5	3	1	5	5	1	1	1
chr2	20068429	20068907	479	CpG:_41	ENSG00000228784	LINC00954	bivalent	other	3	1	5	4	1	5	5	3	5	5
chr2	20101005	20102067	1063	CpG:_94	ENSG00000183891	TTC32	non-bivalent	HMD	5	5	5	5	5	5	5	5	5	5
chr2	20189589	20190229	641	CpG:_70	ENSG00000118965	WDR35	non-bivalent	HMD	5	5	5	5	5	5	5	5	5	5
chr2	20212068	20212783	716	CpG:_67	ENSG00000132031	MATN3	bivalent	HMD	5	5	5	5	5	5	5	5	5	5
chr2	20251041	20251864	824	CpG:_64	ENSG00000068697	LAPTM4A	non-bivalent	HMD	5	5	5	5	5	5	5	5	5	5
chr2	20423089	20425767	2679	CpG:_238	ENSG00000115884	SDC1	non-bivalent	HMD	5	5	5	5	5	5	5	5	5	5
chr2	20550014	20551063	1050	CpG:_105	ENSG00000055917	PUM2	non-bivalent	HMD	5	5	5	5	5	5	5	5	5	5
chr2	20646429	20647988	1560	CpG:_158	ENSG00000143878	RHOB	bivalent	HMD	2	5	5	5	4	5	5	5	5	5
chr2	20850713	20851173	461	CpG:_58	ENSG00000118960	HS1BP3	non-bivalent	HMD	5	5	5	5	5	5	5	5	5	5
chr2	20865290	20867589	2300	CpG:_214	ENSG00000143869	GDF7	bivalent	HMD	1	5	1	5	3	5	2	1	5	5
chr2	21022565	21022934	370	CpG:_30	ENSG00000118961	C2orf43	non-bivalent	other	5	5	5	5	5	1	5	5	5	5
chr2	21266670	21266961	292	CpG:_32	ENSG00000084674	APOB	bivalent	PMD	5	5	4	5	4	5	5	3	5	5
chr2	23607730	23610124	2395	CpG:_183	ENSG00000119771	KLHL29	bivalent	other	2	5	5	5	2	5	5	5	5	5
chr2	24149257	24150354	1098	CpG:_122	ENSG00000119778	ATAD2B	non-bivalent	HMD	5	5	5	5	5	5	5	5	5	5
chr2	24163186	24163878	693	CpG:_77	ENSG00000173960	UBXN2A	non-bivalent	HMD	5	5	5	5	5	5	5	5	5	5
chr2	24232681	24233260	580	CpG:_66	ENSG00000205639	MFSD2B	bivalent	HMD	3	3	5	1	1	5	2	3	5	5
chr2	24272583	24273313	731	CpG:_73	ENSG00000119782	FKBP1B	non-bivalent	HMD	5	3	5	2	1	5	2	2	5	5
chr2	24298970	24299512	543	CpG:_49	ENSG00000115128	SF3B14	non-bivalent	HMD	5	5	5	5	5	5	5	5	5	5
chr2	24307027	24307678	652	CpG:_50	ENSG00000115129	TP53I3	non-bivalent	HMD	5	5	5	5	5	5	5	5	5	5
chr2	24345991	24346793	803	CpG:_94	ENSG00000176732	PFN4	bivalent	HMD	2	5	5	5	5	5	5	5	5	5
chr2	24397646	24398194	549	CpG:_61	ENSG00000232642	AC008073.7	non-bivalent	HMD	4	3	3	5	5	3	5	1	4	1
chr2	24582621	24583611	991	CpG:_120	ENSG00000198399	ITSN2	bivalent	HMD	5	5	5	5	5	5	5	5	5	5
chr2	24713711	24715168	1458	CpG:_127	ENSG00000084676	NCOA1	bivalent	HMD	2	5	5	5	5	5	5	5	5	5
chr2	25015880	25016627	748	CpG:_68	ENSG00000184924	PTRHD1	non-bivalent	HMD	5	5	5	5	5	5	5	5	5	5
chr2	25142473	25143689	1217	CpG:_110	ENSG00000138031	ADCY3	non-bivalent	HMD	5	1	5	5	5	5	5	5	5	5
chr2	25194141	25195214	1074	CpG:_99	ENSG00000115137	DNAJC27	non-bivalent	HMD	5	5	5	5	5	5	5	5	5	5
chr2	25264683	25265727	1045	CpG:_101	ENSG00000084710	EFR3B	bivalent	other	5	5	5	5	1	5	5	5	5	5
chr2	25391073	25391875	803	CpG:_81	ENSG00000115138	POMC	bivalent	PMD	3	1	5	2	3	5	1	3	5	5
chr2	25427102	25427577	476	CpG:_57	ENSG00000230452	AC012457.2	non-bivalent	HMD	1	2	4	1	2	3	1	3	5	1
chr2	25470766	25470979	214	CpG:_16	ENSG00000119772	DNMT3A	non-bivalent	HMD	5	5	5	5	5	5	4	5	5	5
chr2	25474758	25475598	841	CpG:_62	ENSG00000119772	DNMT3A	non-bivalent	HMD	3	5	5	5	5	5	5	3	5	5
chr2	25565092	25565604	513	CpG:_50	ENSG00000119772	DNMT3A	non-bivalent	HMD	5	5	5	5	5	5	5	5	5	5
chr2	25895903	25896856	954	CpG:_99	ENSG00000138101	DTNB	non-bivalent	HMD	1	5	5	5	5	5	5	5	5	5
chr2	26100514	26101653	1140	CpG:_110	ENSG00000143970	ASXL2	non-bivalent	HMD	5	5	5	5	5	5	5	5	5	5
chr2	26204555	26205649	1095	CpG:_75	ENSG00000084731	KIF3C	non-bivalent	HMD	1	1	5	1	5	5	5	5	5	5
chr2	26256302	26257567	1266	CpG:_132	ENSG00000084733	RAB10	non-bivalent	HMD	5	5	5	5	5	5	5	5	5	5
chr2	26407423	26408253	831	CpG:_95	ENSG00000157833	GAREML	bivalent	HMD	3	3	5	1	1	5	5	3	5	2
chr2	26467103	26467946	844	CpG:_63	ENSG00000084754	HADHA	non-bivalent	HMD	5	5	5	5	5	5	5	5	5	5
chr2	26568409	26569366	958	CpG:_87	ENSG00000173567	GPR113	non-bivalent	HMD	5	5	5	5	5	5	5	5	5	5
chr2	26624604	26625057	454	CpG:_44	ENSG00000157856	DRC1	non-bivalent	HMD	5	3	2	3	2	5	2	3	5	2
chr2	26785115	26785687	573	CpG:_58	ENSG00000173557	C2orf70	non-bivalent	other	5	1	5	1	4	5	5	5	5	5
chr2	26785882	26786101	220	CpG:_17	ENSG00000173557	C2orf70	non-bivalent	other	5	1	5	5	4	5	5	1	5	5
chr2	26915604	26916551	948	CpG:_95	ENSG00000171303	KCNK3	bivalent	other	3	3	5	2	1	5	2	5	5	5
chr2	26987031	26987500	470	CpG:_55	ENSG00000213699	SLC35F6	non-bivalent	other	5	5	5	5	5	5	5	5	5	5
chr2	27008761	27009465	705	CpG:_78	ENSG00000115163	CENPA	non-bivalent	other	5	5	5	5	5	5	5	5	5	5
chr2	27070303	27072922	2620	CpG:_253	ENSG00000157851	DPYSL5	bivalent	other	2	2	5	2	1	5	2	2	5	5
chr2	27193274	27193864	591	CpG:_61	ENSG00000084764	MAPRE3	non-bivalent	other	5	5	5	5	2	5	5	5	5	5
chr2	27255601	27256121	521	CpG:_49	ENSG00000119777	TMEM214	non-bivalent	HMD	5	5	5	5	5	5	5	5	5	5
chr2	27272847	27273400	554	CpG:_64	ENSG00000231636	AGBL5-AS1	non-bivalent	HMD	5	5	5	5	5	5	5	5	5	5
chr2	27274166	27274953	788	CpG:_68	ENSG00000084693	AGBL5	non-bivalent	HMD	5	5	5	5	5	5	5	5	5	5
chr2	27294140	27294915	776	CpG:_93	ENSG00000228474	OST4	non-bivalent	HMD	5	5	5	5	5	5	5	5	5	5
chr2	27308547	27309770	1224	CpG:_136	ENSG00000138030	KHK	non-bivalent	other	5	5	5	5	5	5	5	5	5	5
chr2	27341568	27341923	356	CpG:_47	ENSG00000138028	CGREF1	bivalent	other	1	5	5	5	5	5	5	3	5	5
chr2	27346381	27346766	386	CpG:_39	ENSG00000143994	ABHD1	bivalent	other	5	5	5	5	2	5	5	5	5	5
chr2	27356981	27357656	676	CpG:_73	ENSG00000138073	PREB	non-bivalent	other	5	5	5	5	5	5	5	5	5	5
chr2	27434433	27435720	1288	CpG:_114	ENSG00000138074	SLC5A6	non-bivalent	other	5	5	5	5	5	5	5	5	5	5
chr2	27440129	27440786	658	CpG:_67	ENSG00000084774	CAD	non-bivalent	other	5	5	5	5	5	5	5	5	5	5
chr2	27484874	27488189	3316	CpG:_262	ENSG00000115194	SLC30A3	bivalent	other	5	5	5	5	1	5	1	5	5	5
chr2	27529084	27531465	2382	CpG:_180	ENSG00000163794	UCN	bivalent	HMD	3	1	5	3	2	5	2	1	3	5
chr2	27579297	27580135	839	CpG:_74	ENSG00000115207	GTF3C2	non-bivalent	HMD	5	5	5	5	5	5	5	5	5	5
chr2	27592846	27594099	1254	CpG:_128	ENSG00000115211	EIF2B4	non-bivalent	HMD	5	5	5	5	5	5	5	5	5	5
chr2	27603351	27604064	714	CpG:_60	ENSG00000163795	ZNF513	non-bivalent	HMD	2	5	5	2	5	5	5	5	2	5
chr2	27616206	27616440	235	CpG:_20	ENSG00000213453	FTH1P3	non-bivalent	HMD	5	5	5	5	5	5	4	5	5	5
chr2	27631885	27632822	938	CpG:_105	ENSG00000115241	PPM1G	non-bivalent	HMD	5	5	5	5	5	5	5	5	5	5
chr2	27651266	27652129	864	CpG:_102	ENSG00000115216	NRBP1	non-bivalent	HMD	5	5	5	5	5	5	5	5	5	5
chr2	27665252	27665670	419	CpG:_42	ENSG00000157992	KRTCAP3	non-bivalent	HMD	2	3	4	4	4	4	5	5	1	2
chr2	27712555	27712842	288	CpG:_30	ENSG00000138002	IFT172	non-bivalent	other	5	5	5	5	5	5	5	5	5	5
chr2	27717682	27718337	656	CpG:_59	ENSG00000115226	FNDC4	bivalent	other	5	5	5	5	1	5	5	5	5	5
chr2	27805755	27806078	324	CpG:_30	ENSG00000243943	ZNF512	non-bivalent	HMD	3	5	5	5	5	5	5	5	5	5
chr2	27886260	27887410	1151	CpG:_78	ENSG00000119760	SUPT7L	non-bivalent	HMD	5	5	5	5	5	5	5	5	5	5
chr2	27994471	27994944	474	CpG:_40	ENSG00000243147	MRPL33	non-bivalent	HMD	5	5	5	5	5	5	5	5	5	5
chr2	28113061	28113764	704	CpG:_67	ENSG00000171174	RBKS	non-bivalent	HMD	5	5	5	5	5	5	5	5	5	5
chr2	28612965	28616748	3784	CpG:_308	ENSG00000075426	FOSL2	bivalent	other	5	5	5	5	5	5	5	5	5	5
chr2	28974213	28975388	1176	CpG:_151	ENSG00000213639	PPP1CB	non-bivalent	HMD	5	5	5	5	5	5	5	5	5	5
chr2	29033352	29034011	660	CpG:_81	ENSG00000273233	RP11-713D19.1	bivalent	HMD	3	3	5	5	3	3	5	2	5	2
chr2	29092729	29093439	711	CpG:_65	ENSG00000171103	TRMT61B	non-bivalent	HMD	5	5	5	5	5	5	5	5	5	5
chr2	29117367	29118025	659	CpG:_79	ENSG00000163811	WDR43	non-bivalent	HMD	5	5	5	5	5	5	5	5	5	5
chr2	29337984	29338909	926	CpG:_103	ENSG00000115295	CLIP4	bivalent	other	3	5	5	1	3	5	2	5	5	5
chr2	30142832	30144624	1793	CpG:_147	ENSG00000171094	ALK	bivalent	PMD	5	2	5	1	2	5	3	5	5	5
chr2	30369312	30370921	1610	CpG:_151	ENSG00000119801	YPEL5	non-bivalent	other	5	5	5	5	5	5	5	5	5	5
chr2	30453567	30455655	2089	CpG:_198	ENSG00000213626	LBH	bivalent	other	1	1	1	1	1	1	1	1	5	5
chr2	30669989	30670720	732	CpG:_79	ENSG00000172954	LCLAT1	bivalent	HMD	5	5	5	5	5	5	5	5	5	5
chr2	31360322	31361821	1500	CpG:_150	ENSG00000158089	GALNT14	bivalent	PMD	1	3	5	1	1	5	1	5	5	5
chr2	31805294	31806403	1110	CpG:_96	ENSG00000049319	SRD5A2	bivalent	PMD	4	2	5	2	2	2	1	3	5	3
chr2	32234654	32236248	1595	CpG:_115	ENSG00000162959	MEMO1	non-bivalent	HMD	5	5	5	5	5	5	5	5	5	5
chr2	32264803	32265019	217	CpG:_24	ENSG00000162961	DPY30	non-bivalent	HMD	5	5	5	5	5	5	5	5	5	5
chr2	32288367	32289466	1100	CpG:_112	ENSG00000021574	SPAST	non-bivalent	HMD	5	5	5	5	5	5	5	5	5	5
chr2	32390678	32390948	271	CpG:_22	ENSG00000272716	RP11-563N4.1	non-bivalent	HMD	5	5	5	5	5	5	5	5	5	5
chr2	32502966	32503471	506	CpG:_51	ENSG00000119820	YIPF4	non-bivalent	HMD	5	5	5	5	5	5	5	5	5	5
chr2	32581747	32583265	1519	CpG:_139	ENSG00000115760	BIRC6	non-bivalent	HMD	5	5	5	5	5	5	5	5	5	5
chr2	32853008	32853270	263	CpG:_20	ENSG00000018699	TTC27	non-bivalent	HMD	5	5	5	5	5	5	5	5	5	5
chr2	33171449	33173164	1716	CpG:_155	ENSG00000049323	LTBP1	non-bivalent	other	2	5	5	5	2	5	5	5	5	5
chr2	33824311	33824857	547	CpG:_52	ENSG00000119812	FAM98A	non-bivalent	other	5	5	5	5	5	5	5	5	5	5
chr2	33952423	33952684	262	CpG:_25	ENSG00000239649	MYADML	non-bivalent	PMD	5	4	4	4	4	5	5	5	4	5
chr2	36582398	36584260	1863	CpG:_196	ENSG00000150938	CRIM1	non-bivalent	other	5	1	5	5	5	5	5	5	5	5
chr2	36824793	36825305	513	CpG:_61	ENSG00000171055	FEZ2	non-bivalent	HMD	5	5	5	5	5	5	5	5	5	5
chr2	37193132	37194287	1156	CpG:_95	ENSG00000115808	STRN	non-bivalent	HMD	5	5	5	5	5	5	5	5	5	5
chr2	37311073	37311893	821	CpG:_72	ENSG00000008869	HEATR5B	non-bivalent	HMD	5	5	5	5	5	5	5	5	5	5
chr2	37383902	37384402	501	CpG:_46	ENSG00000055332	EIF2AK2	non-bivalent	HMD	5	5	5	5	5	5	5	5	5	5
chr2	37423579	37424361	783	CpG:_69	ENSG00000138068	SULT6B1	non-bivalent	HMD	5	5	5	5	5	5	5	5	5	3
chr2	37458399	37459199	801	CpG:_72	ENSG00000115816	CEBPZ	non-bivalent	HMD	5	5	5	5	5	5	5	5	5	5
chr2	37551351	37552546	1196	CpG:_144	ENSG00000115825	PRKD3	bivalent	HMD	5	5	5	5	2	5	5	5	5	5
chr2	37571677	37572397	721	CpG:_69	ENSG00000115828	QPCT	bivalent	HMD	1	1	5	5	3	5	5	3	5	1
chr2	37898143	37899830	1688	CpG:_157	ENSG00000163171	CDC42EP3	non-bivalent	HMD	5	1	5	5	5	5	5	5	5	5
chr2	38152132	38152885	754	CpG:_77	ENSG00000115841	RMDN2	non-bivalent	other	5	5	5	5	5	5	5	5	5	1
chr2	38301277	38304518	3242	CpG:_300	ENSG00000138061	CYP1B1	bivalent	other	5	5	1	1	3	1	1	1	1	1
chr2	38603570	38604510	941	CpG:_124	ENSG00000119787	ATL2	non-bivalent	other	5	5	5	5	5	5	5	5	5	5
chr2	38763115	38763564	450	CpG:_48	ENSG00000271443	RP11-541E12.1	non-bivalent	HMD	1	5	5	1	5	5	5	5	5	3
chr2	38829104	38830804	1701	CpG:_169	ENSG00000143889	HNRNPLL	non-bivalent	HMD	5	5	5	5	5	5	5	5	5	5
chr2	38977536	38978684	1149	CpG:_97	ENSG00000115875	SRSF7	non-bivalent	HMD	5	5	5	5	5	5	5	5	5	5
chr2	39102806	39103214	409	CpG:_34	ENSG00000163214	DHX57	non-bivalent	HMD	5	5	5	5	5	5	5	5	5	5
chr2	39186778	39187968	1191	CpG:_121	ENSG00000269210	AC019171.1	non-bivalent	HMD	2	2	1	3	2	3	2	3	5	3
chr2	39347252	39348361	1110	CpG:_100	ENSG00000115904	SOS1	non-bivalent	HMD	5	5	5	5	5	5	5	5	5	5
chr2	39351356	39351733	378	CpG:_47	ENSG00000115904	SOS1	non-bivalent	HMD	5	5	5	5	5	5	5	5	5	5
chr2	39663898	39664667	770	CpG:_89	ENSG00000011566	MAP4K3	non-bivalent	HMD	5	5	5	5	5	5	5	5	5	5
chr2	40006091	40006463	373	CpG:_53	ENSG00000138050	THUMPD2	non-bivalent	PMD	5	5	5	5	5	5	5	5	5	5
chr2	42396302	42396933	632	CpG:_76	ENSG00000143924	EML4	non-bivalent	HMD	5	5	5	5	5	5	5	5	5	5
chr2	42588073	42588875	803	CpG:_61	ENSG00000115944	COX7A2L	non-bivalent	HMD	5	5	5	5	5	5	5	5	5	5
chr2	42719785	42722166	2382	CpG:_275	ENSG00000171126	KCNG3	bivalent	HMD	5	3	1	1	2	1	1	1	5	1
chr2	42795848	42796230	383	CpG:_41	ENSG00000057935	MTA3	non-bivalent	HMD	5	5	5	5	5	5	5	5	5	5
chr2	43019666	43020509	844	CpG:_87	ENSG00000162882	HAAO	bivalent	HMD	3	5	5	3	2	3	5	3	5	2
chr2	43054715	43055298	584	CpG:_41	ENSG00000232202	AC098824.6	non-bivalent	HMD	2	5	5	5	5	5	5	5	5	5
chr2	43451446	43454951	3506	CpG:_341	ENSG00000152518	ZFP36L2	non-bivalent	HMD	5	5	5	5	5	5	5	1	5	5
chr2	43822929	43823370	442	CpG:_42	ENSG00000115970	THADA	non-bivalent	other	5	5	5	5	5	5	5	5	5	5
chr2	43864323	43864956	634	CpG:_72	ENSG00000152527	PLEKHH2	bivalent	other	2	3	5	2	5	5	2	5	5	5
chr2	44222742	44223732	991	CpG:_80	ENSG00000138095	LRPPRC	non-bivalent	other	5	5	5	5	5	5	5	5	5	5
chr2	44394984	44396629	1646	CpG:_112	ENSG00000273106	RP11-559M23.1	non-bivalent	other	5	5	5	5	5	5	5	5	5	5
chr2	44588955	44589358	404	CpG:_40	ENSG00000138078	PREPL	non-bivalent	HMD	5	5	5	5	5	5	5	5	5	5
chr2	45161428	45163058	1631	CpG:_115	ENSG00000259439	RP11-89K21.1	bivalent	other	1	1	3	1	3	1	3	3	5	5
chr2	45164562	45166567	2006	CpG:_142	ENSG00000259439	RP11-89K21.1	bivalent	other	1	1	5	5	5	5	1	3	5	1
chr2	45235512	45237792	2281	CpG:_191	ENSG00000170577	SIX2	bivalent	other	1	3	5	4	1	5	1	1	5	1
chr2	45240373	45241579	1207	CpG:_133	ENSG00000231156	AC093702.1	bivalent	other	1	3	2	3	5	1	3	3	5	1
chr2	45838293	45838582	290	CpG:_35	ENSG00000068784	SRBD1	non-bivalent	HMD	5	5	5	5	5	5	5	5	5	5
chr2	45877179	45879685	2507	CpG:_238	ENSG00000171132	PRKCE	bivalent	HMD	2	5	5	5	5	5	5	5	5	5
chr2	46523790	46527140	3351	CpG:_288	ENSG00000116016	EPAS1	bivalent	HMD	2	5	5	5	5	5	5	2	5	5
chr2	46770150	46770370	221	CpG:_25	ENSG00000119729	RHOQ	non-bivalent	HMD	2	5	5	5	2	5	5	5	5	5
chr2	46843651	46844332	682	CpG:_64	ENSG00000151665	PIGF	non-bivalent	HMD	5	5	5	5	5	5	5	5	5	5
chr2	46925899	46926969	1071	CpG:_97	ENSG00000171150	SOCS5	non-bivalent	HMD	5	5	5	5	5	5	5	5	5	5
chr2	47142467	47143261	795	CpG:_59	ENSG00000180398	MCFD2	non-bivalent	HMD	5	5	5	5	5	5	5	5	5	5
chr2	47167859	47168978	1120	CpG:_90	ENSG00000180398	MCFD2	non-bivalent	HMD	5	5	5	5	5	5	5	5	5	5
chr2	47402810	47404105	1296	CpG:_113	ENSG00000273269	RP11-761B3.1	non-bivalent	HMD	5	5	5	5	5	5	5	5	5	5
chr2	47596630	47597256	627	CpG:_70	ENSG00000119888	EPCAM	non-bivalent	HMD	5	3	5	5	5	5	5	5	5	5
chr2	47630068	47630791	724	CpG:_76	ENSG00000095002	MSH2	non-bivalent	HMD	5	5	5	5	5	5	5	5	5	5
chr2	47796924	47799166	2243	CpG:_236	ENSG00000184261	KCNK12	bivalent	other	3	3	5	5	3	5	1	5	5	5
chr2	47917889	47918414	526	CpG:_43	ENSG00000230979	AC079250.1	non-bivalent	other	5	1	5	5	2	5	5	5	5	5
chr2	48009809	48011443	1635	CpG:_159	ENSG00000116062	MSH6	non-bivalent	HMD	5	5	5	5	5	5	5	5	5	5
chr2	48133740	48134052	313	CpG:_23	ENSG00000233230	AC079807.2	non-bivalent	other	5	5	5	5	5	5	5	5	5	5
chr2	48541253	48542587	1335	CpG:_129	ENSG00000170802	FOXN2	non-bivalent	HMD	5	5	5	5	5	5	5	5	5	5
chr2	48667560	48668355	796	CpG:_60	ENSG00000272663	RP11-191L17.1	non-bivalent	HMD	5	5	5	5	5	5	5	5	5	5
chr2	48757212	48757785	574	CpG:_45	ENSG00000243244	STON1	non-bivalent	HMD	2	5	5	5	5	5	5	5	5	5
chr2	48844752	48844985	234	CpG:_22	ENSG00000242441	GTF2A1L	non-bivalent	PMD	4	4	5	5	2	5	5	5	4	4
chr2	48982622	48982958	337	CpG:_33	ENSG00000138039	LHCGR	bivalent	PMD	5	5	5	3	1	1	3	3	5	1
chr2	51254523	51255498	976	CpG:_103	ENSG00000179915	NRXN1	non-bivalent	PMD	4	5	5	5	2	5	4	5	4	5
chr2	52856695	52857124	430	CpG:_39	ENSG00000233083	FTH1P6	non-bivalent	PMD	5	4	5	5	5	5	5	5	4	5
chr2	53994892	53995169	278	CpG:_28	ENSG00000143942	CHAC2	non-bivalent	HMD	5	5	5	5	5	5	5	5	5	5
chr2	54013802	54014498	697	CpG:_73	ENSG00000115239	GPR75-ASB3	non-bivalent	HMD	5	5	5	5	5	5	5	5	5	5
chr2	54086777	54087266	490	CpG:_60	ENSG00000115239	GPR75-ASB3	non-bivalent	HMD	3	2	3	3	1	3	3	3	4	1
chr2	54197777	54198490	714	CpG:_68	ENSG00000068878	PSME4	non-bivalent	HMD	5	5	5	5	5	5	5	5	5	5
chr2	54342635	54343088	454	CpG:_47	ENSG00000170634	ACYP2	non-bivalent	HMD	5	5	5	5	5	5	5	5	5	5
chr2	54482925	54483434	510	CpG:_36	ENSG00000178021	TSPYL6	non-bivalent	other	5	5	5	5	1	5	5	5	1	5
chr2	54557631	54558039	409	CpG:_44	ENSG00000177994	C2orf73	bivalent	other	5	5	5	5	1	5	5	5	5	5
chr2	54682900	54684374	1475	CpG:_132	ENSG00000115306	SPTBN1	non-bivalent	other	5	5	5	5	2	5	5	5	5	5
chr2	54785027	54785969	943	CpG:_88	ENSG00000115306	SPTBN1	non-bivalent	other	5	5	5	5	5	5	5	5	5	3
chr2	54950395	54952488	2094	CpG:_180	ENSG00000214595	EML6	bivalent	other	2	5	5	5	2	5	5	5	5	5
chr2	55276556	55278044	1489	CpG:_113	ENSG00000115310	RTN4	non-bivalent	HMD	5	5	5	5	5	5	5	5	5	5
chr2	55496074	55496565	492	CpG:_42	ENSG00000085760	MTIF2	non-bivalent	HMD	5	5	5	5	5	5	5	5	5	5
chr2	55509234	55509720	487	CpG:_57	ENSG00000162997	PRORSD1P	non-bivalent	other	5	5	5	5	2	5	5	5	5	5
chr2	55646622	55647329	708	CpG:_76	ENSG00000115355	CCDC88A	non-bivalent	other	5	5	5	5	5	5	5	5	5	5
chr2	55746676	55746999	324	CpG:_23	ENSG00000163001	CCDC104	non-bivalent	HMD	5	5	5	5	5	5	5	5	5	5
chr2	55844268	55845065	798	CpG:_78	ENSG00000138041	SMEK2	non-bivalent	HMD	5	5	5	5	5	5	5	5	5	5
chr2	55920781	55921143	363	CpG:_32	ENSG00000138035	PNPT1	non-bivalent	other	5	5	5	5	5	5	5	5	5	5
chr2	56150341	56151180	840	CpG:_70	ENSG00000115380	EFEMP1	bivalent	PMD	2	5	5	1	2	1	3	1	5	5
chr2	56410866	56412539	1674	CpG:_147	ENSG00000233251	AC007743.1	bivalent	PMD	2	2	5	5	3	5	5	5	5	5
chr2	58273643	58274422	780	CpG:_81	ENSG00000028116	VRK2	non-bivalent	other	5	5	5	5	5	5	5	5	5	5
chr2	58468114	58468632	519	CpG:_50	ENSG00000115392	FANCL	non-bivalent	HMD	5	5	5	5	5	5	5	5	5	5
chr2	60776597	60778157	1561	CpG:_115	ENSG00000119866	BCL11A	non-bivalent	other	5	5	5	1	5	5	5	5	5	5
chr2	60983194	60983870	677	CpG:_50	ENSG00000115421	PAPOLG	non-bivalent	other	5	5	5	5	5	5	5	5	5	5
chr2	61108126	61109016	891	CpG:_80	ENSG00000228414	AC010733.4	non-bivalent	HMD	5	5	5	5	5	5	5	5	5	5
chr2	61292869	61293585	717	CpG:_97	ENSG00000162929	KIAA1841	non-bivalent	HMD	5	5	5	5	5	5	5	5	5	5
chr2	61404049	61405361	1313	CpG:_117	ENSG00000173209	AHSA2	non-bivalent	HMD	2	5	5	5	5	5	5	5	5	5
chr2	61765407	61766091	685	CpG:_61	ENSG00000082898	XPO1	non-bivalent	HMD	5	5	5	5	5	5	5	5	5	5
chr2	62080893	62081363	471	CpG:_39	ENSG00000170264	FAM161A	non-bivalent	other	5	5	5	5	5	5	5	5	5	5
chr2	62115446	62115990	545	CpG:_65	ENSG00000115484	CCT4	non-bivalent	HMD	5	5	5	5	5	5	5	5	5	5
chr2	62422192	62424458	2267	CpG:_171	ENSG00000170340	B3GNT2	non-bivalent	HMD	5	5	5	5	5	5	5	1	5	1
chr2	62732759	62733497	739	CpG:_68	ENSG00000186889	TMEM17	non-bivalent	other	5	5	5	5	5	5	1	5	5	5
chr2	62932596	62933353	758	CpG:_64	ENSG00000115504	EHBP1	non-bivalent	HMD	5	5	5	5	5	5	5	5	5	5
chr2	63274476	63279430	4955	CpG:_354	ENSG00000231609	AC009501.4	bivalent	HMD	1	5	1	5	1	1	5	5	5	5
chr2	63815201	63816110	910	CpG:_69	ENSG00000143951	WDPCP	non-bivalent	other	5	5	5	5	5	5	5	5	5	5
chr2	63849885	63850164	280	CpG:_30	ENSG00000228305	AC016734.2	non-bivalent	other	5	4	2	4	5	5	5	5	5	4
chr2	64067893	64068906	1014	CpG:_87	ENSG00000169764	UGP2	non-bivalent	other	5	5	5	5	5	5	5	5	5	5
chr2	64245935	64246893	959	CpG:_66	ENSG00000143952	VPS54	non-bivalent	HMD	5	5	5	5	5	5	5	5	5	5
chr2	64370889	64371811	923	CpG:_96	ENSG00000197329	PELI1	non-bivalent	HMD	5	5	5	5	5	5	5	5	5	5
chr2	64681012	64682237	1226	CpG:_116	ENSG00000119862	LGALSL	non-bivalent	HMD	5	5	5	2	5	5	5	5	5	5
chr2	64751142	64752083	942	CpG:_91	ENSG00000260101	RP11-568N6.1	non-bivalent	HMD	5	5	5	5	5	5	5	5	5	5
chr2	64978122	64978924	803	CpG:_69	ENSG00000179833	SERTAD2	non-bivalent	HMD	5	5	5	5	5	5	5	5	5	5
chr2	65215599	65217212	1614	CpG:_172	ENSG00000115902	SLC1A4	bivalent	HMD	5	5	5	5	5	5	5	5	5	5
chr2	65283031	65284169	1139	CpG:_124	ENSG00000011523	CEP68	non-bivalent	HMD	5	5	5	5	5	5	5	5	5	5
chr2	65356736	65357614	879	CpG:_70	ENSG00000138069	RAB1A	non-bivalent	HMD	5	5	5	5	5	5	5	5	5	5
chr2	65454554	65455444	891	CpG:_90	ENSG00000138071	ACTR2	non-bivalent	HMD	5	5	5	5	5	5	5	5	5	5
chr2	65657769	65659986	2218	CpG:_208	ENSG00000198369	SPRED2	bivalent	other	5	5	5	5	5	5	5	5	5	5
chr2	65662915	65663879	965	CpG:_81	ENSG00000204929	AC074391.1	bivalent	other	5	5	5	5	5	5	5	5	5	5
chr2	66660453	66660794	342	CpG:_28	ENSG00000226819	MEIS1-AS3	bivalent	PMD	2	5	5	5	2	5	1	5	5	5
chr2	66662043	66662338	296	CpG:_23	ENSG00000143995	MEIS1	bivalent	PMD	5	5	5	5	1	5	5	5	5	5
chr2	67624373	67624844	472	CpG:_50	ENSG00000143971	ETAA1	non-bivalent	HMD	5	5	5	5	5	5	5	5	5	5
chr2	68384185	68385241	1057	CpG:_70	ENSG00000243667	WDR92	non-bivalent	other	5	5	5	5	5	5	5	5	5	5
chr2	68479062	68480040	979	CpG:_106	ENSG00000221823	PPP3R1	non-bivalent	HMD	5	5	5	5	5	5	5	5	5	5
chr2	68546340	68547111	772	CpG:_75	ENSG00000119865	CNRIP1	bivalent	other	3	3	5	5	3	5	3	3	5	5
chr2	68694048	68695097	1050	CpG:_98	ENSG00000204923	FBXO48	non-bivalent	other	5	5	5	5	5	5	5	5	5	5
chr2	68870352	68871055	704	CpG:_87	ENSG00000169618	PROKR1	bivalent	other	3	5	5	5	3	5	1	5	5	1
chr2	69240084	69241004	921	CpG:_84	ENSG00000169604	ANTXR1	non-bivalent	other	3	1	5	5	3	5	2	5	5	5
chr2	69614120	69614616	497	CpG:_59	ENSG00000198380	GFPT1	non-bivalent	HMD	5	5	5	5	5	5	5	5	5	5
chr2	69664292	69664816	525	CpG:_51	ENSG00000169599	NFU1	non-bivalent	HMD	5	5	5	5	5	5	5	5	5	5
chr2	69869987	69871716	1730	CpG:_135	ENSG00000115977	AAK1	non-bivalent	HMD	5	5	5	5	5	5	5	5	5	5
chr2	69968750	69969592	843	CpG:_88	ENSG00000196975	ANXA4	bivalent	HMD	5	5	5	5	5	5	5	5	5	5
chr2	70056600	70057583	984	CpG:_105	ENSG00000087338	GMCL1	non-bivalent	HMD	5	5	5	5	5	5	5	5	5	5
chr2	70141360	70142939	1580	CpG:_126	ENSG00000059728	MXD1	non-bivalent	HMD	5	5	5	5	5	5	5	5	5	5
chr2	70313201	70315490	2290	CpG:_186	ENSG00000179818	PCBP1-AS1	non-bivalent	HMD	5	5	5	5	5	5	5	5	5	5
chr2	70352205	70352531	327	CpG:_33	ENSG00000231327	AC016700.5	non-bivalent	HMD	5	5	5	5	5	5	5	5	5	5
chr2	70417747	70418310	564	CpG:_54	ENSG00000115998	C2orf42	non-bivalent	HMD	5	5	5	5	5	5	5	5	5	5
chr2	70475428	70476151	724	CpG:_59	ENSG00000115998	C2orf42	non-bivalent	HMD	5	5	5	5	5	5	5	5	5	5
chr2	70485232	70485679	448	CpG:_42	ENSG00000116005	PCYOX1	non-bivalent	HMD	5	5	5	5	5	5	5	5	5	5
chr2	70520469	70520999	531	CpG:_52	ENSG00000143977	SNRPG	non-bivalent	other	5	5	5	5	5	5	5	5	5	5
chr2	70528609	70529337	729	CpG:_61	ENSG00000035141	FAM136A	non-bivalent	other	5	5	5	5	5	5	5	5	5	5
chr2	70780050	70781577	1528	CpG:_143	ENSG00000163235	TGFA	bivalent	HMD	5	5	5	5	5	5	5	5	5	5
chr2	70933289	70933563	275	CpG:_27	ENSG00000075340	ADD2	non-bivalent	PMD	4	4	5	4	5	5	4	5	5	4
chr2	70994448	70995385	938	CpG:_88	ENSG00000075340	ADD2	non-bivalent	PMD	3	2	5	5	3	5	3	5	5	5
chr2	71017029	71017976	948	CpG:_75	ENSG00000183733	FIGLA	bivalent	PMD	1	2	2	2	1	3	3	3	5	5
chr2	71114734	71115474	741	CpG:_52	ENSG00000237751	LINC01143	bivalent	PMD	3	1	2	2	2	5	3	3	5	2
chr2	71126721	71129209	2489	CpG:_185	ENSG00000116035	VAX2	bivalent	PMD	2	2	5	2	3	5	2	1	5	5
chr2	71205564	71206529	966	CpG:_80	ENSG00000144031	ANKRD53	bivalent	other	5	2	5	3	4	2	1	3	3	5
chr2	71221521	71222299	779	CpG:_80	ENSG00000258881	AC007040.11	non-bivalent	other	5	5	5	5	5	5	5	5	5	5
chr2	71295161	71296002	842	CpG:_73	ENSG00000272735	RP11-467P9.1	non-bivalent	other	5	5	5	5	5	5	5	5	5	5
chr2	71357188	71357952	765	CpG:_75	ENSG00000124370	MCEE	non-bivalent	HMD	5	5	5	5	5	5	5	5	5	5
chr2	71453589	71454318	730	CpG:_64	ENSG00000124374	PAIP2B	non-bivalent	other	5	5	5	5	2	5	5	5	5	5
chr2	71503548	71504233	686	CpG:_88	ENSG00000075292	ZNF638	bivalent	HMD	5	5	5	5	5	5	5	5	5	1
chr2	71558724	71559525	802	CpG:_81	ENSG00000075292	ZNF638	non-bivalent	HMD	5	5	5	5	5	5	5	5	5	5
chr2	71680559	71681276	718	CpG:_64	ENSG00000135636	DYSF	bivalent	HMD	3	5	5	2	5	5	2	3	5	5
chr2	71693165	71694127	963	CpG:_93	ENSG00000135636	DYSF	bivalent	HMD	1	1	5	1	5	1	1	2	5	5
chr2	72371122	72375004	3883	CpG:_284	ENSG00000003137	CYP26B1	bivalent	other	2	3	2	1	5	5	5	5	5	5
chr2	73052638	73053227	590	CpG:_63	ENSG00000144036	EXOC6B	non-bivalent	HMD	5	5	5	5	5	5	5	5	5	5
chr2	73114220	73114920	701	CpG:_74	ENSG00000116096	SPR	bivalent	other	5	5	5	5	5	5	5	5	5	5
chr2	73143056	73148260	5205	CpG:_406	ENSG00000135638	EMX1	bivalent	other	2	2	2	2	2	2	2	2	5	5
chr2	73297631	73299155	1525	CpG:_155	ENSG00000144040	SFXN5	non-bivalent	HMD	5	5	5	5	2	5	5	5	5	5
chr2	73339293	73340733	1441	CpG:_148	ENSG00000135631	RAB11FIP5	non-bivalent	other	5	1	5	5	5	5	5	5	5	5
chr2	73429284	73430647	1364	CpG:_127	ENSG00000214513	NOTO	bivalent	HMD	2	3	5	2	3	5	3	3	5	1
chr2	73441314	73441817	504	CpG:_56	ENSG00000135632	SMYD5	non-bivalent	HMD	5	5	5	5	5	5	5	5	5	5
chr2	73460086	73461867	1782	CpG:_144	ENSG00000135617	PRADC1	non-bivalent	HMD	5	5	5	5	5	5	5	5	5	5
chr2	73511158	73512086	929	CpG:_89	ENSG00000163013	FBXO41	non-bivalent	PMD	2	1	5	5	1	5	5	5	5	5
chr2	73518365	73520986	2622	CpG:_251	ENSG00000135625	EGR4	bivalent	PMD	1	3	5	5	3	1	3	1	5	2
chr2	73612656	73613661	1006	CpG:_99	ENSG00000116127	ALMS1	non-bivalent	HMD	5	5	5	5	5	5	5	5	5	5
chr2	73964319	73964677	359	CpG:_31	ENSG00000144034	TPRKB	non-bivalent	HMD	5	5	5	5	5	5	5	5	5	5
chr2	74006850	74007274	425	CpG:_34	ENSG00000144048	DUSP11	non-bivalent	HMD	5	5	5	5	5	5	5	5	5	5
chr2	74055942	74056320	379	CpG:_36	ENSG00000124356	STAMBP	non-bivalent	HMD	5	5	5	5	5	5	5	5	5	5
chr2	74153854	74154281	428	CpG:_41	ENSG00000114956	DGUOK	non-bivalent	HMD	5	5	5	5	5	5	5	5	5	5
chr2	74211215	74212314	1100	CpG:_113	ENSG00000235499	AC073046.25	bivalent	HMD	5	5	5	5	5	5	5	5	5	5
chr2	74229478	74229996	519	CpG:_53	ENSG00000187605	TET3	non-bivalent	HMD	5	5	5	5	5	5	5	5	5	5
chr2	74374839	74375257	419	CpG:_58	ENSG00000163170	BOLA3	non-bivalent	HMD	5	5	5	5	5	5	5	5	5	5
chr2	74405353	74406164	812	CpG:_77	ENSG00000114978	MOB1A	non-bivalent	other	5	5	5	5	5	5	5	5	5	5
chr2	74425445	74426423	979	CpG:_109	ENSG00000065911	MTHFD2	non-bivalent	other	5	3	5	5	5	5	5	5	5	5
chr2	74618754	74619291	538	CpG:_57	ENSG00000204843	DCTN1	non-bivalent	other	5	5	5	5	5	5	5	5	5	5
chr2	74645468	74645750	283	CpG:_24	ENSG00000159239	C2orf81	non-bivalent	other	5	4	2	2	2	5	5	5	5	4
chr2	74648513	74649419	907	CpG:_82	ENSG00000159239	C2orf81	non-bivalent	other	5	1	5	5	2	5	5	5	5	5
chr2	74667594	74669403	1810	CpG:_143	ENSG00000114993	RTKN	non-bivalent	other	5	5	4	5	4	5	4	4	5	2
chr2	74681970	74682201	232	CpG:_20	ENSG00000115274	INO80B	non-bivalent	other	5	5	5	5	5	5	5	5	5	5
chr2	74684566	74685789	1224	CpG:_86	ENSG00000239779	WBP1	non-bivalent	other	1	5	5	5	5	5	5	5	5	5
chr2	74691960	74692657	698	CpG:_71	ENSG00000115275	MOGS	non-bivalent	other	5	5	5	5	5	5	5	5	5	5
chr2	74699241	74699909	669	CpG:_60	ENSG00000204822	MRPL53	non-bivalent	other	5	5	5	5	5	5	5	5	5	5
chr2	74709165	74710110	946	CpG:_96	ENSG00000135637	CCDC142	non-bivalent	other	5	5	5	5	5	5	5	5	5	5
chr2	74725040	74727038	1999	CpG:_161	ENSG00000179528	LBX2	bivalent	other	3	4	2	4	2	3	2	3	5	5
chr2	74729400	74731166	1767	CpG:_131	ENSG00000179528	LBX2	bivalent	other	5	5	5	4	5	5	5	1	5	5
chr2	74734323	74735273	951	CpG:_76	ENSG00000115289	PCGF1	non-bivalent	other	5	5	5	5	5	5	5	5	5	5
chr2	74740456	74743795	3340	CpG:_288	ENSG00000115297	TLX2	bivalent	other	3	2	2	2	2	2	2	3	5	5
chr2	74756224	74757930	1707	CpG:_153	ENSG00000115307	AUP1	non-bivalent	other	5	5	5	5	5	5	5	5	5	5
chr2	74776017	74776897	881	CpG:_76	ENSG00000115318	LOXL3	bivalent	other	5	5	5	5	1	5	5	5	5	5
chr2	74781495	74782685	1191	CpG:_99	ENSG00000115325	DOK1	bivalent	other	2	3	5	5	5	5	5	2	5	5
chr2	74875129	74875562	434	CpG:_46	ENSG00000159374	M1AP	non-bivalent	other	5	3	5	3	5	5	3	3	3	1
chr2	74881360	74882019	660	CpG:_71	ENSG00000135622	SEMA4F	bivalent	other	2	5	5	5	5	5	5	5	5	5
chr2	74981753	74981972	220	CpG:_18	ENSG00000224646	AC007387.2	non-bivalent	other	5	4	4	5	5	5	5	5	5	5
chr2	75060880	75062664	1785	CpG:_179	ENSG00000272711	RP11-259N19.1	non-bivalent	other	5	1	5	5	1	5	5	5	5	5
chr2	75185568	75186177	610	CpG:_74	ENSG00000115350	POLE4	non-bivalent	HMD	5	5	5	5	5	5	5	5	5	5
chr2	75426593	75428030	1438	CpG:_96	ENSG00000115353	TACR1	bivalent	PMD	1	2	5	5	5	5	1	2	5	5
chr2	75787718	75788312	595	CpG:_58	ENSG00000115363	EVA1A	bivalent	PMD	2	5	5	2	2	5	3	5	5	5
chr2	75873982	75874420	439	CpG:_48	ENSG00000115364	MRPL19	non-bivalent	HMD	5	5	5	5	5	5	5	5	5	5
chr2	75937658	75938139	482	CpG:_64	ENSG00000005436	GCFC2	non-bivalent	other	5	5	5	5	5	5	5	5	5	5
chr2	79739697	79740243	547	CpG:_70	ENSG00000066032	CTNNA2	non-bivalent	PMD	5	1	3	5	1	5	1	5	5	5
chr2	80531368	80531719	352	CpG:_34	ENSG00000162951	LRRTM1	bivalent	PMD	3	5	5	5	3	5	3	5	5	5
chr2	84517715	84517951	237	CpG:_27	ENSG00000182814	FUNDC2P2	non-bivalent	PMD	5	5	5	4	5	5	5	5	4	4
chr2	84686006	84686751	746	CpG:_56	ENSG00000163541	SUCLG1	non-bivalent	other	5	5	5	5	5	5	5	5	5	5
chr2	84743464	84743685	222	CpG:_18	ENSG00000115423	DNAH6	non-bivalent	other	4	5	5	5	5	5	5	1	5	5
chr2	85107732	85108430	699	CpG:_71	ENSG00000186854	TRABD2A	bivalent	HMD	5	5	5	5	5	5	5	1	5	5
chr2	85132339	85133083	745	CpG:_79	ENSG00000034510	TMSB10	non-bivalent	HMD	5	5	5	5	5	5	5	5	5	5
chr2	85197446	85199321	1876	CpG:_186	ENSG00000176407	KCMF1	non-bivalent	HMD	5	5	5	5	5	5	5	5	5	5
chr2	85359957	85362593	2637	CpG:_221	ENSG00000152284	TCF7L1	non-bivalent	PMD	2	2	2	2	2	4	2	2	2	5
chr2	85554135	85555414	1280	CpG:_96	ENSG00000152291	TGOLN2	non-bivalent	HMD	1	5	5	5	5	5	5	5	5	5
chr2	85581619	85581963	345	CpG:_26	ENSG00000042445	RETSAT	non-bivalent	HMD	5	5	5	5	5	5	5	5	5	5
chr2	85640970	85641259	290	CpG:_29	ENSG00000042493	CAPG	non-bivalent	HMD	1	3	5	3	5	5	5	1	5	5
chr2	85645344	85645879	536	CpG:_43	ENSG00000042493	CAPG	non-bivalent	HMD	5	5	5	5	4	5	5	5	1	5
chr2	85765696	85766983	1288	CpG:_135	ENSG00000168906	MAT2A	non-bivalent	HMD	5	5	5	5	5	5	5	5	5	5
chr2	85788412	85788739	328	CpG:_37	ENSG00000115486	GGCX	non-bivalent	HMD	5	5	5	5	5	5	5	5	5	5
chr2	85811341	85811855	515	CpG:_47	ENSG00000168899	VAMP5	bivalent	HMD	4	5	3	2	3	3	3	3	5	5
chr2	85822405	85822983	579	CpG:_44	ENSG00000168894	RNF181	non-bivalent	HMD	5	5	5	5	5	5	5	5	5	5
chr2	85829267	85830237	971	CpG:_89	ENSG00000168890	TMEM150A	non-bivalent	HMD	5	5	5	5	2	5	5	5	5	5
chr2	85838740	85839285	546	CpG:_63	ENSG00000168887	C2orf68	non-bivalent	HMD	5	5	5	5	5	5	5	5	5	5
chr2	85843209	85843677	469	CpG:_65	ENSG00000168883	USP39	non-bivalent	HMD	5	5	5	5	5	5	5	5	5	5
chr2	85980500	85982198	1699	CpG:_166	ENSG00000168874	ATOH8	bivalent	other	5	5	5	5	5	5	5	5	5	5
chr2	86115591	86116327	737	CpG:_86	ENSG00000115525	ST3GAL5	bivalent	other	5	5	5	5	5	5	5	5	5	5
chr2	86332660	86333650	991	CpG:_67	ENSG00000068654	POLR1A	non-bivalent	HMD	5	5	5	5	5	5	5	5	5	5
chr2	86422069	86422858	790	CpG:_88	ENSG00000132305	IMMT	non-bivalent	HMD	5	5	5	5	5	5	5	5	5	5
chr2	86564243	86565068	826	CpG:_88	ENSG00000068615	REEP1	bivalent	other	5	5	5	5	5	5	5	5	5	5
chr2	86667816	86669447	1632	CpG:_135	ENSG00000115548	KDM3A	non-bivalent	other	5	5	5	5	5	5	5	5	5	5
chr2	86789975	86790642	668	CpG:_60	ENSG00000115561	CHMP3	non-bivalent	HMD	5	5	5	5	5	5	5	5	5	5
chr2	86850043	86851178	1136	CpG:_133	ENSG00000249884	RNF103-CHMP3	non-bivalent	other	5	5	5	5	5	5	5	5	5	5
chr2	86946402	86948451	2050	CpG:_212	ENSG00000115561	CHMP3	non-bivalent	HMD	5	5	5	5	5	5	5	5	5	5
chr2	87015975	87018182	2208	CpG:_170	ENSG00000153563	CD8A	bivalent	other	3	3	1	1	3	3	3	3	5	3
chr2	87088817	87089037	221	CpG:_28	ENSG00000229615	AC111200.1	bivalent	other	3	5	5	1	2	1	1	3	5	2
chr2	87140787	87141107	321	CpG:_36	ENSG00000187627	RGPD1	non-bivalent	PMD	4	4	2	5	3	2	3	5	5	4
chr2	87157804	87158009	206	CpG:_16	ENSG00000231351	AC111200.7	non-bivalent	PMD	5	5	1	1	5	1	4	5	5	4
chr2	87302523	87304571	2049	CpG:_201	ENSG00000231259	AC125232.1	non-bivalent	PMD	5	5	5	5	5	5	5	5	5	5
chr2	88125154	88125434	281	CpG:_31	ENSG00000185304	RGPD2	non-bivalent	PMD	4	5	2	5	4	2	1	4	5	4
chr2	88272043	88272248	206	CpG:_16	ENSG00000233205	AC108479.2	non-bivalent	PMD	4	5	5	5	4	5	5	5	5	4
chr2	88354841	88355574	734	CpG:_60	ENSG00000172086	KRCC1	non-bivalent	other	5	5	5	5	5	5	5	5	5	5
chr2	88469692	88470386	695	CpG:_65	ENSG00000144115	THNSL2	non-bivalent	other	2	5	5	2	2	2	3	3	5	3
chr2	88751336	88752865	1530	CpG:_120	ENSG00000214336	FOXI3	bivalent	PMD	1	3	5	5	1	5	3	5	5	3
chr2	88926238	88927295	1058	CpG:_82	ENSG00000172071	EIF2AK3	non-bivalent	other	5	5	5	5	5	5	5	5	5	5
chr2	88990970	88991587	618	CpG:_58	ENSG00000153574	RPIA	non-bivalent	other	5	5	5	5	5	5	5	5	5	5
chr2	89064494	89065513	1020	CpG:_102	ENSG00000230006	ANKRD36BP2	bivalent	HMD	2	3	1	3	1	3	3	3	5	2
chr2	91634539	91636111	1573	CpG:_172	ENSG00000226615	AC018696.1	non-bivalent	other	1	5	2	5	3	3	3	5	5	3
chr2	91777181	91777968	788	CpG:_75	ENSG00000233991	AC116050.1	bivalent	other	2	2	5	3	2	3	2	2	4	3
chr2	91873048	91874525	1478	CpG:_121	ENSG00000184303	DRD5P1	non-bivalent	other	4	2	2	2	2	2	2	2	5	2
chr2	91911040	91911371	332	CpG:_28	ENSG00000271627	RP11-165D20.1	non-bivalent	other	4	5	2	2	5	5	5	5	5	2
chr2	91936877	91937290	414	CpG:_36	ENSG00000232531	AC027612.1	non-bivalent	other	5	5	1	4	3	3	4	2	3	4
chr2	95401381	95401636	256	CpG:_33	ENSG00000227265	AC073464.4	non-bivalent	PMD	3	1	3	3	1	3	3	3	2	1
chr2	95522599	95524188	1590	CpG:_120	ENSG00000229089	ANKRD20A8P	non-bivalent	PMD	3	5	2	2	1	2	3	2	5	1
chr2	95537197	95537810	614	CpG:_55	ENSG00000163060	TEKT4	non-bivalent	PMD	4	5	2	4	5	4	1	1	5	2
chr2	95690858	95692431	1574	CpG:_116	ENSG00000172005	MAL	bivalent	other	2	2	1	5	5	5	3	2	1	5
chr2	95787090	95787951	862	CpG:_84	ENSG00000144029	MRPS5	non-bivalent	HMD	5	5	5	5	5	5	5	5	5	5
chr2	95824803	95825721	919	CpG:_76	ENSG00000144026	ZNF514	bivalent	HMD	1	1	5	5	5	5	5	5	5	5
chr2	95831158	95831833	676	CpG:_57	ENSG00000144026	ZNF514	non-bivalent	HMD	5	5	5	5	5	5	5	5	5	5
chr2	95872892	95873548	657	CpG:_68	ENSG00000233757	AC092835.2	non-bivalent	HMD	2	5	5	5	2	2	5	5	5	5
chr2	96011133	96013197	2065	CpG:_190	ENSG00000115041	KCNIP3	bivalent	other	2	5	5	2	5	5	5	5	5	5
chr2	96068304	96068840	537	CpG:_52	ENSG00000115042	FAHD2A	non-bivalent	other	5	5	5	5	5	5	5	5	5	5
chr2	96190972	96191377	406	CpG:_39	ENSG00000229689	AC009237.8	non-bivalent	other	4	1	2	5	5	5	5	5	4	5
chr2	96192056	96193072	1017	CpG:_92	ENSG00000272913	RP11-440D17.3	non-bivalent	other	3	5	5	5	2	1	3	5	5	1
chr2	96455174	96455845	672	CpG:_53	ENSG00000237510	AC008268.2	non-bivalent	other	5	4	5	5	5	5	5	5	5	5
chr2	96657487	96658496	1010	CpG:_101	ENSG00000174501	ANKRD36C	non-bivalent	HMD	5	5	5	5	5	5	5	5	5	5
chr2	96676161	96676733	573	CpG:_51	ENSG00000231584	FAHD2CP	non-bivalent	HMD	5	5	5	5	5	5	5	5	5	5
chr2	96700232	96700903	672	CpG:_53	ENSG00000186281	GPAT2	non-bivalent	other	5	4	5	5	5	5	5	5	5	5
chr2	96781407	96782971	1565	CpG:_180	ENSG00000222040	ADRA2B	bivalent	other	5	2	1	5	5	5	5	5	1	1
chr2	96810444	96811454	1011	CpG:_108	ENSG00000158050	DUSP2	bivalent	HMD	5	1	5	5	5	5	5	5	5	5
chr2	96873852	96874824	973	CpG:_116	ENSG00000084090	STARD7	non-bivalent	HMD	5	5	5	5	5	5	5	5	5	5
chr2	96930860	96932291	1432	CpG:_148	ENSG00000135956	TMEM127	non-bivalent	HMD	5	5	5	5	5	5	5	5	5	5
chr2	96971126	96971556	431	CpG:_45	ENSG00000144028	SNRNP200	non-bivalent	HMD	5	5	5	5	5	5	5	5	5	5
chr2	96987028	96987888	861	CpG:_82	ENSG00000230747	AC021188.4	bivalent	HMD	1	5	5	1	2	5	5	1	5	5
chr2	96990858	96991283	426	CpG:_43	ENSG00000198885	ITPRIPL1	bivalent	HMD	3	1	5	3	3	2	5	3	5	5
chr2	97001430	97001898	469	CpG:_55	ENSG00000121152	NCAPH	non-bivalent	HMD	5	5	5	5	5	5	5	5	5	5
chr2	97202314	97203787	1474	CpG:_146	ENSG00000196843	ARID5A	bivalent	HMD	2	5	5	2	5	5	5	2	5	5
chr2	97303913	97304387	475	CpG:_56	ENSG00000114982	KANSL3	non-bivalent	HMD	5	5	5	5	5	5	5	5	5	5
chr2	97405449	97405880	432	CpG:_35	ENSG00000114988	LMAN2L	non-bivalent	HMD	5	5	5	5	5	5	5	5	5	5
chr2	97481357	97483276	1920	CpG:_228	ENSG00000168763	CNNM3	non-bivalent	HMD	5	5	5	5	5	5	5	5	5	5
chr2	97523357	97524186	830	CpG:_95	ENSG00000213337	ANKRD39	non-bivalent	HMD	5	5	5	5	5	5	5	5	5	5
chr2	97534101	97536270	2170	CpG:_210	ENSG00000168758	SEMA4C	bivalent	HMD	5	5	5	5	5	5	5	5	5	5
chr2	97651765	97652441	677	CpG:_55	ENSG00000168754	FAM178B	non-bivalent	other	4	4	5	5	2	5	5	5	1	5
chr2	97760185	97760756	572	CpG:_50	ENSG00000144199	FAHD2B	non-bivalent	other	5	5	5	5	5	5	5	5	5	5
chr2	97778470	97779540	1071	CpG:_105	ENSG00000135976	ANKRD36	non-bivalent	other	5	5	5	5	5	5	5	5	5	5
chr2	98206121	98207224	1104	CpG:_113	ENSG00000196912	ANKRD36B	non-bivalent	other	5	5	5	5	5	5	5	5	5	5
chr2	98262363	98262924	562	CpG:_48	ENSG00000135940	COX5B	non-bivalent	other	5	5	5	5	5	5	5	5	5	5
chr2	98280064	98280871	808	CpG:_82	ENSG00000115073	ACTR1B	non-bivalent	other	5	5	5	5	5	5	5	5	5	5
chr2	98340398	98340959	562	CpG:_64	ENSG00000115085	ZAP70	non-bivalent	HMD	4	2	2	2	1	2	2	1	2	2
chr2	98351660	98352017	358	CpG:_29	ENSG00000115085	ZAP70	non-bivalent	HMD	5	4	5	4	4	5	2	5	1	5
chr2	98611734	98612944	1211	CpG:_146	ENSG00000075568	TMEM131	non-bivalent	other	5	5	5	5	5	5	5	5	5	5
chr2	98703355	98703889	535	CpG:_61	ENSG00000168658	VWA3B	bivalent	other	5	3	5	5	5	5	5	5	5	5
chr2	98962874	98964187	1314	CpG:_114	ENSG00000227987	AC092675.4	bivalent	PMD	3	2	1	2	1	2	3	3	5	5
chr2	99061175	99061848	674	CpG:_74	ENSG00000040933	INPP4A	non-bivalent	other	5	5	5	5	5	5	5	5	5	5
chr2	99224682	99225322	641	CpG:_75	ENSG00000183513	COA5	non-bivalent	HMD	5	5	5	5	5	5	5	5	5	5
chr2	99346883	99348177	1295	CpG:_116	ENSG00000071073	MGAT4A	bivalent	HMD	5	5	5	5	5	5	5	5	5	5
chr2	99438298	99439884	1587	CpG:_177	ENSG00000196872	KIAA1211L	bivalent	HMD	4	2	3	2	1	2	2	2	2	2
chr2	99552186	99553831	1646	CpG:_163	ENSG00000196872	KIAA1211L	bivalent	other	2	2	5	5	2	5	2	2	5	2
chr2	99757356	99758220	865	CpG:_92	ENSG00000135951	TSGA10	non-bivalent	HMD	5	5	5	5	5	5	5	5	5	5
chr2	99771110	99771637	528	CpG:_56	ENSG00000135951	TSGA10	non-bivalent	HMD	5	5	5	5	5	5	5	5	5	5
chr2	99797349	99797623	275	CpG:_20	ENSG00000158411	MITD1	non-bivalent	HMD	5	5	5	5	5	5	5	5	5	5
chr2	99952489	99954400	1912	CpG:_148	ENSG00000115514	TXNDC9	non-bivalent	HMD	5	5	5	5	5	5	5	5	5	5
chr2	100105544	100107158	1615	CpG:_195	ENSG00000135945	REV1	non-bivalent	PMD	5	5	5	5	5	5	5	5	5	5
chr2	101033607	101034296	690	CpG:_83	ENSG00000115526	CHST10	non-bivalent	PMD	2	5	5	5	3	5	3	5	5	5
chr2	101179319	101180081	763	CpG:_65	ENSG00000115539	PDCL3	non-bivalent	PMD	5	5	5	5	5	5	5	5	5	5
chr2	101434980	101437453	2474	CpG:_224	ENSG00000170485	NPAS2	bivalent	HMD	5	5	5	5	4	1	5	1	5	5
chr2	101767043	101768259	1217	CpG:_114	ENSG00000204634	TBC1D8	bivalent	HMD	5	5	5	5	5	5	5	5	5	5
chr2	101869024	101869876	853	CpG:_84	ENSG00000204634	TBC1D8	non-bivalent	HMD	5	5	5	5	5	5	5	5	5	5
chr2	101924365	101925357	993	CpG:_121	ENSG00000163162	RNF149	non-bivalent	HMD	5	5	5	5	5	5	5	5	5	1
chr2	102003278	102004187	910	CpG:_88	ENSG00000175874	CREG2	bivalent	other	5	5	5	5	1	5	5	5	5	5
chr2	102090371	102091130	760	CpG:_83	ENSG00000196460	RFX8	bivalent	other	3	2	5	1	5	5	3	5	5	2
chr2	102313550	102314478	929	CpG:_81	ENSG00000071054	MAP4K4	non-bivalent	HMD	5	5	5	5	5	5	5	5	5	5
chr2	102758807	102759577	771	CpG:_76	ENSG00000115594	IL1R1	bivalent	other	2	5	5	5	4	5	5	5	5	3
chr2	102803673	102804556	884	CpG:_71	ENSG00000115598	IL1RL2	non-bivalent	other	3	5	5	1	4	5	2	3	4	1
chr2	102972119	102972596	478	CpG:_54	ENSG00000115604	IL18R1	bivalent	other	5	5	5	2	5	5	5	5	5	5
chr2	103235377	103236554	1178	CpG:_111	ENSG00000115616	SLC9A2	bivalent	other	5	2	5	5	5	5	5	5	5	5
chr2	103353139	103353414	276	CpG:_34	ENSG00000135953	MFSD9	non-bivalent	HMD	5	5	5	5	5	5	5	5	5	5
chr2	105275589	105275940	352	CpG:_44	ENSG00000230690	AC013402.5	bivalent	PMD	4	5	1	2	3	3	3	2	1	2
chr2	105468852	105473488	4637	CpG:_334	ENSG00000233639	LINC01158	bivalent	PMD	2	3	2	2	5	2	3	2	5	5
chr2	105483754	105484426	673	CpG:_51	ENSG00000239587	AC018730.4	non-bivalent	PMD	3	5	2	2	1	2	1	3	5	2
chr2	105488369	105489991	1623	CpG:_127	ENSG00000229743	LINC01159	bivalent	PMD	3	1	5	1	1	5	5	1	5	5
chr2	105654250	105654771	522	CpG:_46	ENSG00000135972	MRPS9	non-bivalent	other	5	5	5	5	5	5	5	5	5	5
chr2	105760110	105761018	909	CpG:_75	ENSG00000226508	AC104655.3	bivalent	other	1	2	5	5	3	5	5	5	5	5
chr2	105946165	105946773	609	CpG:_67	ENSG00000135966	TGFBRAP1	non-bivalent	HMD	5	5	5	5	5	5	5	5	5	5
chr2	105953745	105954249	505	CpG:_45	ENSG00000272994	RP11-332H14.2	non-bivalent	HMD	5	5	5	5	5	5	5	5	5	5
chr2	106014879	106015884	1006	CpG:_81	ENSG00000115641	FHL2	bivalent	HMD	5	5	5	5	5	5	5	1	5	1
chr2	106361033	106362218	1186	CpG:_106	ENSG00000071051	NCK2	non-bivalent	other	5	1	5	5	5	5	5	5	5	5
chr2	106681983	106682403	421	CpG:_48	ENSG00000119147	C2orf40	non-bivalent	other	3	1	2	2	5	5	3	3	1	5
chr2	106809943	106811175	1233	CpG:_120	ENSG00000115652	UXS1	non-bivalent	other	5	5	5	5	5	5	5	5	5	5
chr2	107082329	107084936	2608	CpG:_329	ENSG00000153165	RGPD3	non-bivalent	other	4	5	5	5	1	5	2	5	1	4
chr2	107103834	107104053	220	CpG:_29	ENSG00000269000	AC108868.1	non-bivalent	other	3	2	5	5	5	5	5	3	5	5
chr2	107502354	107504216	1863	CpG:_185	ENSG00000144057	ST6GAL2	bivalent	PMD	3	3	5	5	3	5	1	5	5	5
chr2	108443280	108446501	3222	CpG:_423	ENSG00000230651	RGPD4-AS1	non-bivalent	PMD	4	5	2	4	4	5	1	5	5	4
chr2	108602825	108603467	643	CpG:_56	ENSG00000115665	SLC5A7	bivalent	PMD	5	5	5	5	2	3	1	5	5	2
chr2	109065510	109065954	445	CpG:_47	ENSG00000135968	GCC2	non-bivalent	HMD	5	5	5	5	5	5	5	5	5	5
chr2	109150331	109151301	971	CpG:_92	ENSG00000214184	AC012487.2	bivalent	HMD	5	5	5	5	5	5	5	5	5	5
chr2	109335769	109336670	902	CpG:_105	ENSG00000153201	RANBP2	non-bivalent	HMD	5	5	5	5	5	5	5	5	5	5
chr2	109402908	109403566	659	CpG:_73	ENSG00000163006	CCDC138	non-bivalent	HMD	5	5	5	5	5	5	5	5	5	5
chr2	109744586	109746833	2248	CpG:_238	ENSG00000259863	SH3RF3-AS1	bivalent	other	2	2	5	5	1	2	2	2	5	5
chr2	110370907	110373301	2395	CpG:_240	ENSG00000186522	SEPT10	bivalent	HMD	2	5	5	5	4	5	5	4	5	2
chr2	110551799	110552705	907	CpG:_105	ENSG00000015568	RGPD5	non-bivalent	PMD	5	5	5	5	5	5	5	5	5	5
chr2	110705053	110705960	908	CpG:_96	ENSG00000186148	AC013271.3	non-bivalent	other	5	5	5	5	5	5	5	5	5	5
chr2	110744376	110746047	1672	CpG:_139	ENSG00000225108	ZBTB45P1	non-bivalent	other	5	5	5	5	5	5	5	5	5	5
chr2	110872946	110873587	642	CpG:_60	ENSG00000144063	MALL	bivalent	HMD	1	2	5	1	4	1	5	1	5	5
chr2	110962401	110962631	231	CpG:_22	ENSG00000144061	NPHP1	non-bivalent	other	5	5	5	5	5	5	5	5	5	5
chr2	111003041	111003908	868	CpG:_91	ENSG00000261760	RP11-1223D19.1	non-bivalent	other	5	5	5	5	5	5	5	5	5	5
chr2	111140612	111142283	1672	CpG:_139	ENSG00000175772	LINC01106	non-bivalent	other	5	5	5	1	5	5	5	5	5	5
chr2	111180700	111181607	908	CpG:_96	ENSG00000184115	RP13-1039J1.2	non-bivalent	other	5	5	5	5	5	5	5	5	5	5
chr2	111333957	111334845	889	CpG:_102	ENSG00000183054	RGPD6	non-bivalent	HMD	5	5	5	5	5	5	5	5	5	5
chr2	111435319	111435884	566	CpG:_51	ENSG00000169679	BUB1	non-bivalent	other	5	5	5	5	5	5	5	5	5	5
chr2	111489978	111490884	907	CpG:_89	ENSG00000153093	ACOXL	bivalent	other	5	1	5	5	4	5	5	5	5	1
chr2	111875207	111880965	5759	CpG:_504	ENSG00000153094	BCL2L11	bivalent	HMD	1	1	5	5	1	1	1	1	5	1
chr2	112641338	112641906	569	CpG:_63	ENSG00000153107	ANAPC1	non-bivalent	HMD	5	5	5	5	5	5	5	5	5	5
chr2	112656187	112656918	732	CpG:_76	ENSG00000153208	MERTK	bivalent	HMD	3	5	5	5	2	5	5	5	5	5
chr2	112812828	112813614	787	CpG:_79	ENSG00000153214	TMEM87B	non-bivalent	HMD	5	5	5	5	5	5	5	5	5	5
chr2	112895793	112897841	2049	CpG:_138	ENSG00000144152	FBLN7	bivalent	HMD	3	5	2	5	5	5	2	2	2	5
chr2	112917111	112917475	365	CpG:_29	ENSG00000144152	FBLN7	non-bivalent	HMD	5	5	5	5	3	5	5	5	5	5
chr2	112939288	112939563	276	CpG:_35	ENSG00000144152	FBLN7	bivalent	HMD	3	3	4	4	3	3	3	3	5	5
chr2	113012109	113012784	676	CpG:_67	ENSG00000144161	ZC3H8	non-bivalent	HMD	5	5	5	5	5	5	5	5	5	5
chr2	113032794	113033496	703	CpG:_80	ENSG00000188177	ZC3H6	non-bivalent	HMD	5	5	5	5	5	5	5	5	5	5
chr2	113190116	113191274	1159	CpG:_132	ENSG00000169629	RGPD8	non-bivalent	other	5	5	5	5	2	2	2	5	1	5
chr2	113239250	113240584	1335	CpG:_115	ENSG00000114999	TTL	non-bivalent	HMD	5	5	5	5	5	5	5	5	5	5
chr2	113299404	113300284	881	CpG:_78	ENSG00000125630	POLR1B	non-bivalent	HMD	5	5	5	5	5	5	5	5	5	5
chr2	113341685	113342453	769	CpG:_57	ENSG00000125611	CHCHD5	non-bivalent	HMD	5	5	5	5	5	5	5	5	5	5
chr2	113403002	113404079	1078	CpG:_133	ENSG00000237753	AC079922.3	non-bivalent	HMD	5	5	5	5	5	5	5	5	5	5
chr2	113521919	113522574	656	CpG:_57	ENSG00000169607	CKAP2L	non-bivalent	HMD	5	5	5	5	5	5	5	5	5	5
chr2	113914682	113915396	715	CpG:_64	ENSG00000125637	PSD4	non-bivalent	HMD	5	5	5	5	5	5	5	5	5	5
chr2	113993205	113994075	871	CpG:_89	ENSG00000189223	PAX8-AS1	non-bivalent	HMD	4	3	4	3	4	1	4	5	5	4
chr2	114034595	114036041	1447	CpG:_124	ENSG00000125618	PAX8	bivalent	HMD	4	4	3	1	1	5	3	3	3	2
chr2	114195166	114195563	398	CpG:_39	ENSG00000136682	CBWD2	non-bivalent	other	5	5	5	5	5	5	5	5	5	5
chr2	114299036	114300177	1142	CpG:_127	ENSG00000225398	RP11-395L14.5	non-bivalent	HMD	3	5	5	2	5	2	2	2	5	5
chr2	114341302	114342298	997	CpG:_110	ENSG00000146556	WASH2P	non-bivalent	other	5	5	5	5	5	5	5	5	5	5
chr2	114384590	114385133	544	CpG:_61	ENSG00000240356	RPL23AP7	non-bivalent	other	5	5	5	5	5	5	5	5	5	5
chr2	114513713	114514621	909	CpG:_88	ENSG00000115084	SLC35F5	non-bivalent	HMD	5	5	5	5	5	5	5	5	5	5
chr2	114647670	114648312	643	CpG:_60	ENSG00000115091	ACTR3	non-bivalent	HMD	5	5	5	5	5	5	5	5	5	5
chr2	114736854	114737689	836	CpG:_92	ENSG00000234199	AC010982.1	non-bivalent	other	4	5	2	5	4	2	2	2	3	2
chr2	115918738	115920765	2028	CpG:_203	ENSG00000235026	DPP10-AS1	bivalent	PMD	3	1	5	5	2	5	3	5	5	3
chr2	118572113	118572627	515	CpG:_48	ENSG00000088205	DDX18	non-bivalent	other	5	5	5	5	5	5	5	5	5	5
chr2	118593640	118594234	595	CpG:_49	ENSG00000236255	AC009404.2	non-bivalent	other	3	5	5	3	5	3	3	2	3	5
chr2	118616576	118618163	1588	CpG:_155	ENSG00000125631	HTR5BP	non-bivalent	other	5	2	2	1	1	2	5	2	4	5
chr2	118770860	118771868	1009	CpG:_101	ENSG00000125633	CCDC93	non-bivalent	HMD	5	5	5	5	5	5	5	5	5	5
chr2	118845669	118846170	502	CpG:_49	ENSG00000125629	INSIG2	non-bivalent	HMD	5	5	5	5	5	5	5	5	5	5
chr2	118943824	118944199	376	CpG:_41	ENSG00000226856	AC093901.1	non-bivalent	other	2	5	5	5	5	5	5	5	5	5
chr2	119592603	119593845	1243	CpG:_104	ENSG00000258910	RP11-19E11.1	bivalent	PMD	3	2	5	2	2	2	3	3	5	1
chr2	119605201	119605620	420	CpG:_43	ENSG00000163064	EN1	bivalent	PMD	5	2	5	1	2	2	2	5	5	5
chr2	119914127	119916663	2537	CpG:_229	ENSG00000144119	C1QL2	bivalent	other	2	2	3	2	3	3	3	3	1	5
chr2	119981080	119981818	739	CpG:_85	ENSG00000115107	STEAP3	bivalent	other	5	5	5	5	5	5	5	5	5	5
chr2	120124242	120125287	1046	CpG:_85	ENSG00000186132	C2orf76	non-bivalent	HMD	5	5	5	5	5	5	5	5	5	5
chr2	120189023	120189765	743	CpG:_85	ENSG00000171227	TMEM37	bivalent	HMD	5	5	5	2	5	5	5	5	5	5
chr2	120281662	120282211	550	CpG:_67	ENSG00000080293	SCTR	bivalent	other	3	3	5	2	3	5	3	2	5	1
chr2	120301703	120302455	753	CpG:_85	ENSG00000163075	PCDP1	non-bivalent	PMD	5	5	5	5	4	5	5	5	5	5
chr2	120436531	120437010	480	CpG:_52	ENSG00000144120	TMEM177	non-bivalent	other	5	5	5	5	5	5	5	5	5	5
chr2	120517067	120518010	944	CpG:_86	ENSG00000088179	PTPN4	non-bivalent	HMD	5	5	5	5	5	5	5	5	5	5
chr2	120770398	120771151	754	CpG:_102	ENSG00000115109	EPB41L5	non-bivalent	HMD	5	5	5	5	5	5	5	5	5	5
chr2	120980333	120981451	1119	CpG:_119	ENSG00000226479	TMEM185B	bivalent	HMD	5	5	5	5	5	5	5	5	5	2
chr2	121009919	121011228	1310	CpG:_115	ENSG00000144118	RALB	bivalent	HMD	5	5	5	5	5	5	5	5	5	5
chr2	121101801	121104534	2734	CpG:_285	ENSG00000163083	INHBB	bivalent	other	2	5	5	5	5	5	2	5	5	5
chr2	121492858	121495234	2377	CpG:_206	ENSG00000074047	GLI2	non-bivalent	PMD	2	2	5	5	5	5	2	5	5	5
chr2	121624828	121625209	382	CpG:_34	ENSG00000271709	RP11-297J22.1	non-bivalent	PMD	5	5	5	2	5	5	5	3	5	5
chr2	122042067	122043093	1027	CpG:_112	ENSG00000115112	TFCP2L1	bivalent	other	1	3	5	1	5	5	5	5	5	5
chr2	122287621	122288332	712	CpG:_51	ENSG00000074054	CLASP1	non-bivalent	HMD	5	5	5	5	5	5	5	5	5	5
chr2	122406399	122407824	1426	CpG:_104	ENSG00000074054	CLASP1	non-bivalent	HMD	5	5	5	5	5	5	5	5	5	5
chr2	122494109	122494494	386	CpG:_37	ENSG00000155438	NIFK	non-bivalent	HMD	5	5	5	5	5	5	5	5	5	5
chr2	122512988	122513526	539	CpG:_59	ENSG00000211460	TSN	non-bivalent	other	5	5	5	5	5	5	5	5	5	5
[truncated: 12,973 more rows]
