# Supplementary material for: Pan-cancer analysis revealed H3K4me1 at bivalent promoters premarks DNA hypermethylation during tumor development and identified the regulatory role of DNA methylation in relation to histone modifications
Source: BMC Genomics. 2023 May 4;24:235. doi: 10.1186/s12864-023-09341-1 (PMC10157937; doi:10.1186/s12864-023-09341-1)
Supplement: Supplementary file 14 — Additional file 14: Supplementary Table S2. Primer information used in this study. [file 12864_2023_9341_MOESM14_ESM.xls]

## Sheet: Sheet1
Supplementary Table S2. Primer information used in this study
Gene	Forward Primer	Reverse Primer
LSD1 CDS	CCGCTAGCATGTTATCTGGGAAGAAGGCGGC	CCGAATTCCTTGTCGTCATCGTCTTTGTAGTCCATGCTTGGGGACTGCTGTG
shOVOL2	CCGGTCAGGCATTCGTCCCTACAAATCTCGAGATTTGTAGGGACGAATGCCTGTTTTTG	AATTCAAAAACAGGCATTCGTCCCTACAAATCTCGAGATTTGTAGGGACGAATGCCTGA
negative control (GV-NC)	CCGGTTTCTCCGAACGTGTCACGTCTCGAGACGTGACACGTTCGGAGAATTTTTG	AATTCAAAAATTCTCCGAACGTGTCACGTCTCGAGACGTGACACGTTCGGAGAAA
LSD1 qPCR	GTGGACGAGTTGCCACATTTC	TGACCACAGCCATAGGATTCC
OVOL2 qPCR	TCACCTCAAGTGCCACAACCA	TGTAGCCGCAATCCTCGCA
GAPDH qPCR	CTGGGCTACACTGAGCACC	AAGTGGTCGTTGAGGGCAATG
OVOL2 (-4395/ -4158)	ATGCACATCCTCATATCTCATTTG	CTCTACCAAACGTACCTGCACT
OVOL2 (-1560/ -1450)	CTGTAACCTGACCCTCCGC	TTACCAGGCGGTTGTGTCC
OVOL2 (-388/ -292)	CATGCGCCCTGCAACATAAC	TCATGCCTAAGGAAGGGCTG
