# Supplementary material for: Pan-cancer analysis revealed H3K4me1 at bivalent promoters premarks DNA hypermethylation during tumor development and identified the regulatory role of DNA methylation in relation to histone modifications
Source: BMC Genomics. 2023 May 4;24:235. doi: 10.1186/s12864-023-09341-1 (PMC10157937; doi:10.1186/s12864-023-09341-1)
Supplement: Supplementary file 15 — Additional file 15: Supplementary Table S3. Public datasets used in this study. [file 12864_2023_9341_MOESM15_ESM.xls]

## Sheet: Sheet1
Supplementary Table S3. Public datasets used in this study
Source	Samples	Treatment	Data Type	Assays	URLs
GSE70090	Human LIHC and normal liver tissue		Whole genome bisulphite sequencing	DNA methylation
TCGA	Tumors (BLCA, BRCA, COAD, LUAD, LUSC, READ, STAD, UCEC, GBM) and normal tissues		Whole genome bisulphite sequencing	DNA methylation	https://zwdzwd.github.io/pmd
MethBase	Normal brain		Whole genome bisulphite sequencing	DNA methylation	http://smithdata.usc.edu/methbase/data/Lister-Brain-2013/Human_FrontCortexFemale64Yr/tracks_hg19
GSE136889	Normal colon and COAD tissue		ChIP-seq	H3K4me1/3 and H3K27me3
Roadmap	Normal tissues		ChIP-seq	H3K4me1/3 and H3K27me3	https://egg2.wustl.edu/roadmap/data/byFileType/signal/
TCGA	tumors and corresponding normal tissues		RNA-seq	RNA expression	http://duffel.rail.bio/recount/v2/TCGA/rse_gene.Rdata
GSE58638	HCT116 cells	wild type and DNMT1/DNMT3B double knockout	ChIP-seq	H3K4me1/3 and H3K27me3
GSE58695	HCT116 cells	wild type and DNMT1/DNMT3B double knockout	Whole genome bisulphite sequencing	DNA Methylation
GSE222612	NCM460 cells	control and LSD1 overexpressed	ChIP-seq and RRBS	H3K4me1/3, DNA methylation
GSE222612	HCT116 cells	wild type and LSD1 knockout	ChIP-seq, RRBS and RNA-seq	H3K4me1/3 and H3K27me3, DNA methylation, RNA expression
ENCODE	H1 cells		ChIP-seq	H3K4me3 and H3K27me3	https://www.encodeproject.org/
